# Supplementary material for: Rapid Annotation of Anonymous Sequences from Genome Projects Using Semantic Similarities and a Weighting Scheme in Gene Ontology
Source: PLoS One. 2009 Feb 27;4(2):e4619. doi: 10.1371/journal.pone.0004619 (PMC2645684; doi:10.1371/journal.pone.0004619)
Supplement: Dataset S1 — original GO annotations of the test set RES (0.79 MB TXT) [file pone.0004619.s001.txt]

The data refer to the original GO annotations of the test set RES coming from the three ontologies: cellular component, molecular function and biological process
Query ID	GO ID
Q3J445	GO:0000105
Q3J445	GO:0004400
Q3J445	GO:0009058
Q3J445	GO:0016769
Q7M7Z3	GO:0000287
Q7M7Z3	GO:0004550
Q7M7Z3	GO:0005524
Q7M7Z3	GO:0006183
Q7M7Z3	GO:0006228
Q7M7Z3	GO:0006241
Q7M7Z3	GO:0009209
P55277	GO:0015986
P55277	GO:0016020
P55277	GO:0016021
P55277	GO:0016469
P55277	GO:0046933
P55277	GO:0046961
Q9CG48	GO:0000287
Q9CG48	GO:0004789
Q9CG48	GO:0009228
Q6HL42	GO:0008168
Q6HL42	GO:0008425
Q6HL42	GO:0009060
Q6ARJ9	GO:0003824
Q6ARJ9	GO:0006464
Q6ARJ9	GO:0008415
Q6ARJ9	GO:0009107
Q6ARJ9	GO:0017118
Q6ARJ9	GO:0018055
Q8FKC6	GO:0006633
Q8FKC6	GO:0008770
Q6FF92	GO:0003735
Q6FF92	GO:0005622
Q6FF92	GO:0005840
Q6FF92	GO:0006412
Q6FF92	GO:0042254
P0A3X2	GO:0016706
P0A3X2	GO:0019538
Q8XT73	GO:0005488
Q8XT73	GO:0005978
Q8XT73	GO:0009011
Q8XT73	GO:0009058
Q8XT73	GO:0009250
Q87DI1	GO:0008168
Q87DI1	GO:0008425
Q87DI1	GO:0009060
P55278	GO:0006080
P55278	GO:0016985
Q5K3S7	GO:0006118
Q5K3S7	GO:0009055
Q5K3S7	GO:0009512
Q5K3S7	GO:0045158
P25761	GO:0015992
P25761	GO:0016020
P25761	GO:0016469
P25761	GO:0016820
Q8PPR3	GO:0004418
Q8PPR3	GO:0006779
Q8PPR3	GO:0015995
O51082	GO:0004844
O51082	GO:0006281
O51082	GO:0006284
P57829	GO:0003824
P57829	GO:0004637
P57829	GO:0005524
P57829	GO:0006164
P57829	GO:0009113
P28212	GO:0004725
P28212	GO:0006470
P80471	GO:0005198
P80471	GO:0005554
P80471	GO:0006950
P80471	GO:0009535
Q8DDS6	GO:0004611
Q8DDS6	GO:0004612
Q8DDS6	GO:0005524
Q8DDS6	GO:0005525
Q8DDS6	GO:0006094
Q8SSA2	GO:0003735
Q8SSA2	GO:0005622
Q8SSA2	GO:0005840
Q8SSA2	GO:0006412
P16052	GO:0004871
P16052	GO:0005525
P16052	GO:0007165
P16052	GO:0007186
P16052	GO:0019001
Q8FL88	GO:0005975
Q8FL88	GO:0008741
Q8FL88	GO:0019572
Q66II8	GO:0000166
Q66II8	GO:0003676
Q2JRC3	GO:0004812
Q2JRC3	GO:0004814
Q2JRC3	GO:0005524
Q2JRC3	GO:0006418
Q2JRC3	GO:0006420
P67439	GO:0003677
P67439	GO:0003700
P67439	GO:0006355
P67439	GO:0045449
P15465	GO:0004866
P18603	GO:0005200
P18603	GO:0005515
P18603	GO:0005524
P18603	GO:0005884
P10454	GO:0005576
P10454	GO:0009966
Q5X5H3	GO:0003824
Q5X5H3	GO:0006633
Q5X5H3	GO:0006644
Q60397	GO:0004871
Q60397	GO:0005525
Q60397	GO:0007186
Q60397	GO:0019001
P28213	GO:0004725
P28213	GO:0006470
Q53238	GO:0003824
Q53238	GO:0004553
Q53238	GO:0005975
Q53238	GO:0005992
Q53238	GO:0043169
P05856	GO:0005525
P0A3X4	GO:0016706
P0A3X4	GO:0019538
Q928V0	GO:0004197
Q928V0	GO:0006508
Q928V0	GO:0008423
P63704	GO:0009024
P63704	GO:0009025
P63704	GO:0016829
P63704	GO:0019512
Q39618	GO:0005200
Q7YJX1	GO:0005488
Q7YJX1	GO:0015979
Q9GK74	GO:0001584
Q9GK74	GO:0004983
Q9GK74	GO:0007186
Q9GK74	GO:0016021
Q8YAD4	GO:0000287
Q8YAD4	GO:0000902
Q8YAD4	GO:0003977
Q8YAD4	GO:0009058
Q8YAD4	GO:0009103
Q8YAD4	GO:0009252
Q8YAD4	GO:0016779
Q8YAD4	GO:0019134
Q8YAD4	GO:0019186
P57830	GO:0004372
P57830	GO:0006544
P57830	GO:0006563
P57830	GO:0006730
P57830	GO:0009069
P32225	GO:0005515
P32225	GO:0008270
P38511	GO:0003735
P38511	GO:0005622
P38511	GO:0005840
P38511	GO:0006412
P38511	GO:0015934
P38511	GO:0019843
O25991	GO:0003924
O25991	GO:0005525
O25991	GO:0005622
O25991	GO:0006400
Q8FDE1	GO:0016021
Q6F0H9	GO:0003735
Q6F0H9	GO:0005622
Q6F0H9	GO:0005840
Q6F0H9	GO:0006412
Q75CB4	GO:0008270
Q9KSX8	GO:0004808
Q9KSX8	GO:0005737
Q9KSX8	GO:0006400
Q9KSX8	GO:0008033
O69531	GO:0003934
O69531	GO:0005737
O69531	GO:0006730
O69531	GO:0019438
O69531	GO:0046654
Q4FRV6	GO:0003824
Q4FRV6	GO:0008616
Q4FRV6	GO:0016740
Q4FRV6	GO:0016853
Q6AEC4	GO:0005554
Q7NAV3	GO:0003746
Q7NAV3	GO:0005525
Q7NAV3	GO:0005622
Q7NAV3	GO:0006412
Q7NAV3	GO:0006414
O24707	GO:0003735
O24707	GO:0005622
O24707	GO:0005840
O24707	GO:0006412
Q9PMI3	GO:0003735
Q9PMI3	GO:0005622
Q9PMI3	GO:0005840
Q9PMI3	GO:0006412
P57831	GO:0006400
P57831	GO:0008033
P57831	GO:0008479
P57831	GO:0008616
Q646G1	GO:0004930
Q646G1	GO:0007186
Q646G1	GO:0016021
Q646G1	GO:0050909
Q7N3Y5	GO:0006829
Q7N3Y5	GO:0016020
Q7N3Y5	GO:0030001
Q7N3Y5	GO:0046873
P30363	GO:0004067
P30363	GO:0006520
P14192	GO:0000287
P14192	GO:0000902
P14192	GO:0003977
P14192	GO:0009058
P14192	GO:0009103
P14192	GO:0009252
P14192	GO:0016779
P14192	GO:0019134
P14192	GO:0019186
Q8D274	GO:0000287
Q8D274	GO:0004427
Q8D274	GO:0005737
Q8D274	GO:0006796
P95095	GO:0009267
P95095	GO:0016020
Q3J8T6	GO:0003735
Q3J8T6	GO:0005622
Q3J8T6	GO:0005840
Q3J8T6	GO:0006412
Q3J8T6	GO:0019843
P75876	GO:0003723
P75876	GO:0005488
P75876	GO:0005554
P43111	GO:0006859
P43111	GO:0009276
P43111	GO:0015542
Q32IQ0	GO:0004812
Q32IQ0	GO:0004818
Q32IQ0	GO:0004819
Q32IQ0	GO:0005524
Q32IQ0	GO:0006418
Q32IQ0	GO:0006424
Q5L6Q6	GO:0016564
Q17162	GO:0005198
Q17162	GO:0007155
Q17162	GO:0015629
P30364	GO:0004067
P30364	GO:0006516
P66167	GO:0003735
P66167	GO:0005622
P66167	GO:0005840
P66167	GO:0006412
Q9CN40	GO:0006464
Q9CN40	GO:0008113
Q9CN40	GO:0019538
P26353	GO:0005344
P26353	GO:0005488
P26353	GO:0006118
P26353	GO:0006810
P26353	GO:0008941
P26353	GO:0015671
P26353	GO:0016491
P26353	GO:0020037
O84429	GO:0005554
P57145	GO:0003677
P57145	GO:0003899
P57145	GO:0005634
P57145	GO:0006350
P57145	GO:0006351
Q5FHN7	GO:0004040
Q5FHN7	GO:0006412
Q5FHN7	GO:0017068
P58420	GO:0006118
P58420	GO:0008137
P58420	GO:0016655
P58420	GO:0042773
P50271	GO:0004129
P50271	GO:0006118
P50271	GO:0016020
Q979L5	GO:0003896
Q979L5	GO:0005658
Q979L5	GO:0006269
Q5PAJ6	GO:0006364
Q6CWQ4	GO:0004672
Q6CWQ4	GO:0004674
Q6CWQ4	GO:0004713
Q6CWQ4	GO:0005524
Q6CWQ4	GO:0006468
P51547	GO:0004784
P51547	GO:0004785
P51547	GO:0006801
P51547	GO:0046872
P61844	GO:0005488
P61844	GO:0015979
Q7SIC9	GO:0004802
P32228	GO:0005515
P38514	GO:0003735
P38514	GO:0005622
P38514	GO:0005840
P38514	GO:0006412
P66168	GO:0003735
P66168	GO:0005622
P66168	GO:0005840
P66168	GO:0006412
P33503	GO:0006120
P33503	GO:0008137
P33503	GO:0042773
Q57AT2	GO:0005554
Q57AT2	GO:0008616
P25767	GO:0005524
P25767	GO:0006118
P25767	GO:0009399
P25767	GO:0016163
P25767	GO:0016491
P25767	GO:0016612
Q9MLL3	GO:0006118
Q9MLL3	GO:0016020
Q9MLL3	GO:0016491
Q602E0	GO:0006355
Q602E0	GO:0016564
Q602E0	GO:0045892
P66856	GO:0003676
P66856	GO:0003697
Q87KH5	GO:0003676
Q87KH5	GO:0003724
Q87KH5	GO:0004386
Q87KH5	GO:0005524
Q87KH5	GO:0006401
Q87KH5	GO:0008026
Q87KH5	GO:0016818
P80477	GO:0005506
P80477	GO:0006099
P80477	GO:0006118
P80477	GO:0008177
P80477	GO:0009055
P80477	GO:0016020
P80477	GO:0016491
Q7YRK7	GO:0004129
Q7YRK7	GO:0006118
Q7MEW9	GO:0008061
Q7MEW9	GO:0019028
O87579	GO:0003824
O87579	GO:0008233
O87579	GO:0008658
O87579	GO:0009252
O87579	GO:0009273
O87579	GO:0009274
O87579	GO:0016763
O87579	GO:0046677
P27630	GO:0009058
P27630	GO:0016833
P27630	GO:0046820
P63709	GO:0004497
P63709	GO:0005506
P63709	GO:0006118
P63709	GO:0020037
P04586	GO:0003677
P04586	GO:0008907
P04586	GO:0015074
P43802	GO:0000287
P43802	GO:0004550
P43802	GO:0005524
P43802	GO:0006183
P43802	GO:0006228
P43802	GO:0006241
P43802	GO:0009209
P17334	GO:0005351
P17334	GO:0008982
P17334	GO:0009401
P17334	GO:0016020
P17334	GO:0016021
Q6ACY8	GO:0000049
Q6ACY8	GO:0003735
Q6ACY8	GO:0005622
Q6ACY8	GO:0005840
Q6ACY8	GO:0006412
Q6ACY8	GO:0015935
Q6ACY8	GO:0019843
Q7BS42	GO:0004252
Q7BS42	GO:0006508
Q9MLL5	GO:0006118
Q9MLL5	GO:0016020
Q9MLL5	GO:0016491
Q48NZ8	GO:0000105
Q48NZ8	GO:0004812
Q48NZ8	GO:0004821
Q48NZ8	GO:0005524
Q48NZ8	GO:0005737
Q48NZ8	GO:0006418
Q48NZ8	GO:0006427
Q9Z8P3	GO:0000036
Q9Z8P3	GO:0006633
Q9Z8P3	GO:0031177
Q9Z8P3	GO:0048037
P45676	GO:0008757
P45676	GO:0008983
P38517	GO:0000049
P38517	GO:0003735
P38517	GO:0005622
P38517	GO:0005840
P38517	GO:0006412
P38517	GO:0019843
P30368	GO:0005126
P30368	GO:0005136
P30368	GO:0005576
P30368	GO:0006955
P30368	GO:0008083
Q9ZFM2	GO:0003824
Q9ZFM2	GO:0004553
Q9ZFM2	GO:0005975
Q9ZFM2	GO:0009044
Q9ZFM2	GO:0043169
Q57HS2	GO:0009058
Q57HS2	GO:0009246
Q57HS2	GO:0016758
Q8NYR1	GO:0004139
Q8NYR1	GO:0005737
Q8NYR1	GO:0009166
Q8NYR1	GO:0009264
Q8NYR1	GO:0016829
Q9Z9E4	GO:0005351
Q9Z9E4	GO:0009401
O97878	GO:0001584
O97878	GO:0007186
O97878	GO:0016021
O97878	GO:0016493
Q8K840	GO:0003676
Q8K840	GO:0003677
Q8K840	GO:0003918
Q8K840	GO:0005524
Q8K840	GO:0005694
Q8K840	GO:0006259
Q8K840	GO:0006265
Q8K840	GO:0006268
Q8K840	GO:0006304
Q8DG35	GO:0005554
P51550	GO:0004022
P51550	GO:0006066
P51550	GO:0008152
P51550	GO:0016491
P57837	GO:0004017
P57837	GO:0005524
P57837	GO:0006139
P57837	GO:0008270
P57837	GO:0009165
P57837	GO:0016776
P57837	GO:0019201
Q9PEV0	GO:0003723
Q9PEV0	GO:0006355
Q9PEV0	GO:0006364
Q9PEV0	GO:0008649
Q9Z408	GO:0008152
Q9Z408	GO:0008483
Q9Z408	GO:0031071
Q8Y3H2	GO:0003735
Q8Y3H2	GO:0005622
Q8Y3H2	GO:0005840
Q8Y3H2	GO:0006412
Q6BHA5	GO:0005634
Q6BHA5	GO:0008159
Q6BHA5	GO:0008270
Q6BHA5	GO:0045941
Q57669	GO:0005524
Q57669	GO:0006754
Q57669	GO:0015986
Q57669	GO:0016021
Q57669	GO:0016469
Q57669	GO:0042777
Q57669	GO:0046933
Q57669	GO:0046961
Q5L912	GO:0005737
Q5L912	GO:0008615
Q5L912	GO:0042823
P02028	GO:0005488
P02028	GO:0005833
P02028	GO:0006810
P02028	GO:0015671
P02028	GO:0019825
P02028	GO:0020037
O25300	GO:0006508
O25300	GO:0008236
O25300	GO:0009004
O25300	GO:0016020
Q9PH52	GO:0006364
Q9PH52	GO:0008650
Q9PH52	GO:0008757
Q87JS8	GO:0003824
Q87JS8	GO:0006527
Q87JS8	GO:0008295
Q87JS8	GO:0008792
Q87JS8	GO:0009446
Q5ZUS8	GO:0003735
Q5ZUS8	GO:0005622
Q5ZUS8	GO:0005840
Q5ZUS8	GO:0006412
Q5ZUS8	GO:0015935
O51091	GO:0004479
O51091	GO:0006412
O51091	GO:0009058
O51091	GO:0016742
P47540	GO:0005515
P47540	GO:0005524
P47540	GO:0005694
P47540	GO:0016887
P47540	GO:0051276
P47540	GO:0051277
Q58257	GO:0005737
Q58257	GO:0006730
Q58257	GO:0006814
Q58257	GO:0012506
Q58257	GO:0015948
Q58257	GO:0030269
Q8PZ11	GO:0005506
Q8PZ11	GO:0006084
Q8PZ11	GO:0016151
Q8PZ11	GO:0016407
Q8PZ11	GO:0018492
Q8PZ11	GO:0019385
P38519	GO:0003676
P38519	GO:0003735
P38519	GO:0005622
P38519	GO:0005840
P38519	GO:0006412
P38519	GO:0019843
P43805	GO:0006605
P43805	GO:0006886
P43805	GO:0009306
P43805	GO:0015450
P43805	GO:0016020
P43805	GO:0016021
Q9RXY0	GO:0003735
Q9RXY0	GO:0005622
Q9RXY0	GO:0005840
Q9RXY0	GO:0006412
O74137	GO:0003824
O74137	GO:0005975
O74137	GO:0043169
Q9ZLW1	GO:0000166
Q9ZLW1	GO:0005515
Q9ZLW1	GO:0005524
Q9ZLW1	GO:0005737
Q9ZLW1	GO:0009376
Q9ZLW1	GO:0009377
Q9ZLW1	GO:0016887
Q9ZLW1	GO:0017111
P32920	GO:0004853
P32920	GO:0006779
P32920	GO:0015995
Q8TMW6	GO:0004516
Q8TMW6	GO:0009435
Q8TMW6	GO:0019357
Q8TMW6	GO:0019363
Q8DRQ4	GO:0000166
Q8DRQ4	GO:0003677
Q8DRQ4	GO:0003688
Q8DRQ4	GO:0005524
Q8DRQ4	GO:0006270
Q8DRQ4	GO:0006275
Q8DRQ4	GO:0017111
Q3Z001	GO:0005506
Q3Z001	GO:0006118
Q3Z001	GO:0006777
Q3Z001	GO:0008940
Q3Z001	GO:0009055
Q3Z001	GO:0016491
Q3Z001	GO:0030151
Q3Z001	GO:0042128
Q862Z8	GO:0004129
Q862Z8	GO:0006118
Q83NE4	GO:0016114
Q83NE4	GO:0016728
Q83NE4	GO:0046429
P64300	GO:0003824
P64300	GO:0003922
P64300	GO:0003952
P64300	GO:0005524
P64300	GO:0006164
P64300	GO:0006177
P64300	GO:0006541
P64300	GO:0009058
P64300	GO:0009435
Q9HRT8	GO:0003676
Q9HRT8	GO:0003723
Q9HRT8	GO:0003743
Q9HRT8	GO:0005850
Q9HRT8	GO:0006412
Q9HRT8	GO:0006413
P0A4N4	GO:0005215
P0A4N4	GO:0006810
P0A4N4	GO:0016020
Q971Y3	GO:0004585
Q971Y3	GO:0006520
Q971Y3	GO:0006526
Q971Y3	GO:0009348
Q971Y3	GO:0016597
Q971Y3	GO:0016743
Q971Y3	GO:0019546
P66861	GO:0003723
P66861	GO:0006412
Q8F832	GO:0003824
Q8F832	GO:0004086
Q8F832	GO:0004088
Q8F832	GO:0005524
Q8F832	GO:0005737
Q8F832	GO:0006221
Q8F832	GO:0006526
Q8F832	GO:0006807
Q8F832	GO:0008152
Q8F832	GO:0016874
Q8F832	GO:0019856
Q8F832	GO:0030145
P01442	GO:0005576
P01442	GO:0009405
Q01961	GO:0005515
Q01961	GO:0008270
Q7NAW1	GO:0003955
Q7NAW1	GO:0006118
Q7NAW1	GO:0008752
Q7NAW1	GO:0009055
Q7NAW1	GO:0010181
Q7NAW1	GO:0016652
O51781	GO:0006527
O51781	GO:0016990
Q3ZD69	GO:0005198
P0ABK3	GO:0006118
P0ABK3	GO:0016020
Q8ZJL7	GO:0005215
Q8ZJL7	GO:0006812
Q8ZJL7	GO:0008324
Q8ZJL7	GO:0016020
Q99RY1	GO:0006457
Q99RY1	GO:0006461
Q99RY1	GO:0016151
Q99RY1	GO:0018307
Q99RY1	GO:0019627
Q99RY1	GO:0051082
Q7SID6	GO:0004623
Q7SID6	GO:0005509
Q7SID6	GO:0006644
Q7SID6	GO:0016042
Q73XM7	GO:0003755
Q73XM7	GO:0006457
Q73XM7	GO:0015031
P69313	GO:0006464
Q8PCK8	GO:0005554
Q2LVU5	GO:0003723
Q2LVU5	GO:0004523
Q2LVU5	GO:0006401
Q2LVU5	GO:0030145
Q2G5F0	GO:0004797
Q2G5F0	GO:0005524
Q2G5F0	GO:0006259
Q9CDW0	GO:0005216
Q9CDW0	GO:0006810
Q9CDW0	GO:0015267
Q9CDW0	GO:0016020
P20076	GO:0004867
P20076	GO:0009611
P76473	GO:0000030
P76473	GO:0006493
P76473	GO:0009245
P76473	GO:0016020
P76473	GO:0016740
P00857	GO:0015986
P00857	GO:0016469
P00857	GO:0016820
P29500	GO:0003924
P29500	GO:0005198
P29500	GO:0005525
P29500	GO:0005874
P29500	GO:0007018
P29500	GO:0043234
P29500	GO:0051258
O34327	GO:0005488
P67451	GO:0003676
P67451	GO:0006308
P67451	GO:0008855
P67451	GO:0009318
P17340	GO:0005507
P17340	GO:0006118
P17340	GO:0009055
P15478	GO:0006629
O85713	GO:0003824
O85713	GO:0005622
O85713	GO:0008446
O85713	GO:0019673
O85713	GO:0044237
O85713	GO:0050662
Q62LG5	GO:0008961
Q62LG5	GO:0009249
Q62LG5	GO:0016020
Q62LG5	GO:0016740
Q62LG5	GO:0042158
P63716	GO:0004497
P63716	GO:0005506
P63716	GO:0006118
P63716	GO:0020037
P06456	GO:0005198
P06456	GO:0019028
P32237	GO:0001584
P32237	GO:0004968
P32237	GO:0007186
P32237	GO:0016021
Q6DV02	GO:0003735
Q6DV02	GO:0005622
Q6DV02	GO:0005840
Q6DV02	GO:0006412
P05869	GO:0003700
P05869	GO:0006355
P05869	GO:0042025
P00858	GO:0015986
P00858	GO:0016469
P00858	GO:0016820
Q6DLS0	GO:0004190
Q6DLS0	GO:0004194
Q6DLS0	GO:0004195
Q6DLS0	GO:0006508
Q8UIV8	GO:0005737
Q8UIV8	GO:0008839
Q8UIV8	GO:0009089
Q8UIV8	GO:0019877
Q47V01	GO:0003723
Q47V01	GO:0004812
Q47V01	GO:0004831
Q47V01	GO:0005524
Q47V01	GO:0006418
Q47V01	GO:0006437
Q43641	GO:0008152
Q43641	GO:0016758
Q43641	GO:0047213
Q7YJY4	GO:0005524
Q7YJY4	GO:0006754
Q7YJY4	GO:0015986
Q7YJY4	GO:0016469
Q7YJY4	GO:0016820
Q7YJY4	GO:0042777
Q7YJY4	GO:0046933
Q7YJY4	GO:0046961
O54235	GO:0004489
O54235	GO:0006555
O54235	GO:0009086
Q8TI84	GO:0008565
Q8TI84	GO:0009306
Q8TI84	GO:0015031
Q8TI84	GO:0015450
Q8TI84	GO:0016020
Q5ZVI4	GO:0003723
Q5ZVI4	GO:0005506
Q5ZVI4	GO:0006364
Q5ZVI4	GO:0006396
Q5ZVI4	GO:0008173
Q5ZVI4	GO:0008757
P30375	GO:0019882
P30375	GO:0030106
P30375	GO:0042612
Q09427	GO:0000166
Q09427	GO:0005524
Q09427	GO:0006810
Q09427	GO:0006813
Q09427	GO:0008281
Q09427	GO:0016020
Q09427	GO:0016021
Q09427	GO:0016887
Q09427	GO:0017111
Q09427	GO:0042626
P57156	GO:0003942
P57156	GO:0005737
P57156	GO:0006520
P57156	GO:0006526
P57156	GO:0008652
P57156	GO:0009085
P57156	GO:0016620
P57156	GO:0046983
P57156	GO:0051287
Q88UE0	GO:0000105
Q88UE0	GO:0004424
O94737	GO:0000165
O94737	GO:0004672
O94737	GO:0004674
O94737	GO:0004707
O94737	GO:0005524
O94737	GO:0006468
O94737	GO:0006979
O94737	GO:0016043
O94737	GO:0040010
O94737	GO:0043008
Q9CG64	GO:0004370
Q9CG64	GO:0005524
Q9CG64	GO:0005975
Q9CG64	GO:0006072
Q5GRK4	GO:0016114
Q5GRK4	GO:0016728
Q5GRK4	GO:0046429
P66866	GO:0003824
P66866	GO:0004775
P66866	GO:0008152
O29730	GO:0004765
O29730	GO:0005524
O29730	GO:0005737
O29730	GO:0009073
O29730	GO:0016089
O29730	GO:0016301
O29730	GO:0016310
Q95J82	GO:0005179
Q95J82	GO:0005576
Q9CDW3	GO:0003735
Q9CDW3	GO:0005622
Q9CDW3	GO:0005840
Q9CDW3	GO:0006412
Q9CDW3	GO:0019843
P45684	GO:0003677
P45684	GO:0003700
P45684	GO:0006352
P45684	GO:0006355
P45684	GO:0016987
Q28747	GO:0005125
Q28747	GO:0005138
Q28747	GO:0005576
Q28747	GO:0006955
Q9JT07	GO:0005622
Q9JT07	GO:0006082
Q9JT07	GO:0008152
Q9JT07	GO:0008776
Q9JT07	GO:0016301
Q9JT07	GO:0016310
Q9JT07	GO:0016774
P27640	GO:0003677
P27640	GO:0003711
P27640	GO:0006355
Q75CC8	GO:0005515
Q75CC8	GO:0008270
O32467	GO:0005524
O32467	GO:0006754
O32467	GO:0015986
O32467	GO:0016021
O32467	GO:0016469
O32467	GO:0042777
O32467	GO:0046933
O32467	GO:0046961
Q55803	GO:0003824
Q55803	GO:0005506
Q55803	GO:0005554
Q46XG5	GO:0003824
Q46XG5	GO:0008616
Q46XG5	GO:0016740
Q46XG5	GO:0016853
Q5P2Y9	GO:0003955
Q5P2Y9	GO:0006118
Q5P2Y9	GO:0008752
Q5P2Y9	GO:0009055
Q5P2Y9	GO:0010181
Q5P2Y9	GO:0016652
Q819Y0	GO:0006221
Q819Y0	GO:0008652
Q819Y0	GO:0009041
Q82JS4	GO:0004367
Q82JS4	GO:0005737
Q82JS4	GO:0005975
Q82JS4	GO:0006072
Q82JS4	GO:0008654
Q82JS4	GO:0009331
Q82JS4	GO:0016614
Q82JS4	GO:0016616
Q82JS4	GO:0046167
Q82JS4	GO:0046168
Q82JS4	GO:0047952
Q82JS4	GO:0051287
Q92I35	GO:0004812
Q92I35	GO:0004814
Q92I35	GO:0004823
Q92I35	GO:0005524
Q92I35	GO:0006418
Q92I35	GO:0006420
Q92I35	GO:0006429
Q5E7U5	GO:0004070
Q5E7U5	GO:0006207
Q5E7U5	GO:0006221
Q5E7U5	GO:0006520
Q5E7U5	GO:0016597
Q5E7U5	GO:0016743
Q8K5U8	GO:0009024
Q8K5U8	GO:0019512
Q6FJZ6	GO:0005737
Q6FJZ6	GO:0006914
Q986A5	GO:0003824
Q986A5	GO:0004637
Q986A5	GO:0005524
Q986A5	GO:0006164
Q986A5	GO:0009113
P48136	GO:0003735
P48136	GO:0005622
P48136	GO:0005840
P48136	GO:0006412
P48136	GO:0019843
P93236	GO:0006118
P93236	GO:0008152
P93236	GO:0016491
Q3BYS5	GO:0003824
Q3BYS5	GO:0004160
Q3BYS5	GO:0004743
Q3BYS5	GO:0006096
Q3BYS5	GO:0008152
Q3BYS5	GO:0009082
Q3BYS5	GO:0009097
Q3BYS5	GO:0009099
Q819Y1	GO:0008152
Q819Y1	GO:0008834
Q819Y1	GO:0009252
Q819Y1	GO:0016740
Q819Y1	GO:0016765
Q82JS5	GO:0003824
Q82JS5	GO:0005524
Q82JS5	GO:0005618
Q82JS5	GO:0005737
Q82JS5	GO:0008716
Q82JS5	GO:0009252
P14894	GO:0008372
P14894	GO:0016478
P14894	GO:0016481
P14894	GO:0045840
P14894	GO:0048029
Q5LXV4	GO:0003677
Q5LXV4	GO:0003899
Q5LXV4	GO:0005634
Q5LXV4	GO:0006350
Q5LXV4	GO:0006351
Q7CLU6	GO:0003735
Q7CLU6	GO:0005622
Q7CLU6	GO:0005840
Q7CLU6	GO:0006412
Q7CLU6	GO:0015934
Q7CLU6	GO:0019843
O93464	GO:0005179
O93464	GO:0005576
O93464	GO:0005615
O93464	GO:0007631
O93464	GO:0030072
O93464	GO:0030252
P69319	GO:0006464
P54010	GO:0003735
P54010	GO:0005622
P54010	GO:0005840
P54010	GO:0006412
Q57678	GO:0005554
Q98PQ2	GO:0004812
Q98PQ2	GO:0004822
Q98PQ2	GO:0005524
Q98PQ2	GO:0006418
Q98PQ2	GO:0006428
Q98PQ2	GO:0008270
Q7M416	GO:0005488
Q7M416	GO:0006810
Q7M416	GO:0015671
Q7M416	GO:0020037
P55296	GO:0004553
P55296	GO:0005975
P55296	GO:0006080
P55296	GO:0016985
P55296	GO:0030246
P48137	GO:0000049
P48137	GO:0003723
P48137	GO:0003735
P48137	GO:0005622
P48137	GO:0005840
P48137	GO:0006412
P48137	GO:0019843
P0A5D1	GO:0003824
P0A5D1	GO:0044237
P0A5D1	GO:0050662
P39115	GO:0000166
P39115	GO:0005524
P39115	GO:0016887
P39115	GO:0017111
P14895	GO:0009765
P14895	GO:0016020
P66181	GO:0003735
P66181	GO:0005622
P66181	GO:0005840
P66181	GO:0006412
P66181	GO:0015934
P61170	GO:0016021
Q89VX9	GO:0003824
Q89VX9	GO:0006807
Q89VX9	GO:0008152
Q89VX9	GO:0008773
Q89VX9	GO:0009399
Q89VX9	GO:0016597
Q57679	GO:0016787
Q57679	GO:0017111
P37940	GO:0003863
P37940	GO:0008152
P37940	GO:0016624
Q55806	GO:0004812
Q55806	GO:0004829
Q55806	GO:0005524
Q55806	GO:0006412
Q55806	GO:0006418
Q55806	GO:0006435
P25780	GO:0004197
P25780	GO:0006508
P25780	GO:0008234
Q10991	GO:0004197
Q10991	GO:0004217
Q10991	GO:0006508
Q10991	GO:0008234
P46275	GO:0005975
P46275	GO:0042132
P46275	GO:0042578
Q5GRK8	GO:0006118
Q5GRK8	GO:0008762
Q5GRK8	GO:0009252
P11748	GO:0005488
P11748	GO:0005833
P11748	GO:0006810
P11748	GO:0015671
P11748	GO:0019825
P11748	GO:0020037
P04599	GO:0019058
Q8DRR3	GO:0003697
Q8DRR3	GO:0005524
Q8DRR3	GO:0005694
Q8DRR3	GO:0006260
Q8DRR3	GO:0006281
Q8DRR3	GO:0006974
Q8DRR3	GO:0009432
Q8DRR3	GO:0051276
Q5WUE0	GO:0004367
Q5WUE0	GO:0005737
Q5WUE0	GO:0005975
Q5WUE0	GO:0006072
Q5WUE0	GO:0008654
Q5WUE0	GO:0009331
Q5WUE0	GO:0016614
Q5WUE0	GO:0016616
Q5WUE0	GO:0046167
Q5WUE0	GO:0046168
Q5WUE0	GO:0047952
Q5WUE0	GO:0051287
Q97NI6	GO:0016021
Q97NI6	GO:0051205
Q8ETZ9	GO:0004814
Q8ETZ9	GO:0004817
Q8ETZ9	GO:0005524
Q8ETZ9	GO:0006420
Q8ETZ9	GO:0006423
Q8ETZ9	GO:0008270
Q741T7	GO:0006813
Q741T7	GO:0008556
Q741T7	GO:0016021
Q9CN56	GO:0016301
P69320	GO:0006464
P11060	GO:0005576
P11060	GO:0009405
Q466D4	GO:0000287
Q466D4	GO:0004550
Q466D4	GO:0005524
Q466D4	GO:0006183
Q466D4	GO:0006228
Q466D4	GO:0006241
Q466D4	GO:0009209
Q87T20	GO:0004298
Q87T20	GO:0005839
Q87T20	GO:0006511
Q87T20	GO:0009377
Q325L1	GO:0005554
Q8RIG6	GO:0003735
Q8RIG6	GO:0005622
Q8RIG6	GO:0005840
Q8RIG6	GO:0006412
Q8RIG6	GO:0019843
P44403	GO:0000166
P44403	GO:0005515
P44403	GO:0005524
P44403	GO:0017111
P44403	GO:0019538
P55986	GO:0003723
P55986	GO:0004730
P55986	GO:0006396
P55986	GO:0009982
P23221	GO:0000156
P23221	GO:0000160
P23221	GO:0003700
P23221	GO:0005622
P23221	GO:0006355
P23221	GO:0043565
Q8NN57	GO:0004515
Q8NN57	GO:0009058
Q8NN57	GO:0009435
Q8NN57	GO:0016779
Q2SMY0	GO:0004812
Q2SMY0	GO:0004814
Q2SMY0	GO:0005524
Q2SMY0	GO:0006418
Q2SMY0	GO:0006420
Q9CEL9	GO:0000166
Q9CEL9	GO:0003677
Q9CEL9	GO:0005524
Q9CEL9	GO:0006281
Q9CEL9	GO:0006289
Q9CEL9	GO:0008270
Q9CEL9	GO:0009380
Q9CEL9	GO:0009381
Q9CEL9	GO:0009432
Q9CEL9	GO:0016887
Q9CEL9	GO:0017111
P67459	GO:0006308
P67459	GO:0008855
P67459	GO:0009318
Q9AGE6	GO:0005515
Q9AGE6	GO:0005524
Q9AGE6	GO:0006457
Q9AGE6	GO:0042026
Q9AGE6	GO:0044267
Q9AGE6	GO:0051082
P62448	GO:0000105
P62448	GO:0000107
P62448	GO:0003824
P62448	GO:0005737
P62448	GO:0006541
P62448	GO:0016763
P65596	GO:0004590
P65596	GO:0006207
P65596	GO:0006221
P10474	GO:0003824
P10474	GO:0004553
P10474	GO:0005975
P10474	GO:0008810
P10474	GO:0016162
P10474	GO:0043169
P03315	GO:0004252
P03315	GO:0005198
P03315	GO:0006508
P03315	GO:0016020
P03315	GO:0019028
Q91896	GO:0019904
Q2RT88	GO:0003677
Q2RT88	GO:0003899
Q2RT88	GO:0006350
Q2RT88	GO:0006351
Q2RT88	GO:0030880
Q2RT88	GO:0045449
Q25604	GO:0003677
Q25604	GO:0003700
Q25604	GO:0003707
Q25604	GO:0004879
Q25604	GO:0005634
Q25604	GO:0006355
Q25604	GO:0008270
Q25604	GO:0043565
P80492	GO:0003700
P80492	GO:0005634
P80492	GO:0006355
Q7NK60	GO:0003677
Q7NK60	GO:0003899
Q7NK60	GO:0006350
Q7NK60	GO:0006351
Q8X260	GO:0000287
Q8X260	GO:0004519
Q8X260	GO:0006281
Q8X260	GO:0016788
O18851	GO:0006118
O18851	GO:0008131
O18851	GO:0016491
Q8RHR7	GO:0004140
Q8RHR7	GO:0004849
Q8RHR7	GO:0005524
Q8RHR7	GO:0015937
P62449	GO:0000105
P62449	GO:0000107
P62449	GO:0005737
P62449	GO:0009382
Q57PG8	GO:0003677
Q57PG8	GO:0005737
Q57PG8	GO:0006274
Q10994	GO:0004866
Q10994	GO:0004869
Q10994	GO:0005622
Q7CFL3	GO:0003735
Q7CFL3	GO:0005622
Q7CFL3	GO:0005840
Q7CFL3	GO:0006412
Q7CFL3	GO:0015934
Q7CFL3	GO:0019843
P01453	GO:0005576
P01453	GO:0009405
Q3M3Q5	GO:0006400
Q3M3Q5	GO:0008168
Q3M3Q5	GO:0008176
P14899	GO:0003824
P14899	GO:0004556
P14899	GO:0005975
P14899	GO:0043169
P57850	GO:0003700
P57850	GO:0006355
P57850	GO:0006525
Q87KJ1	GO:0005554
Q5E7V0	GO:0008760
Q5E7V0	GO:0009252
Q5E7V0	GO:0016740
Q5E7V0	GO:0019277
Q8SSC4	GO:0003677
Q8SSC4	GO:0003899
Q8SSC4	GO:0005634
Q8SSC4	GO:0005665
Q8SSC4	GO:0006350
Q8SSC4	GO:0006366
Q3SRB3	GO:0003723
Q3SRB3	GO:0003725
Q3SRB3	GO:0004525
Q3SRB3	GO:0005622
Q3SRB3	GO:0006364
Q3SRB3	GO:0006396
Q3SRB3	GO:0006397
Q3SRB3	GO:0016075
P66185	GO:0003735
P66185	GO:0005622
P66185	GO:0005840
P66185	GO:0006412
Q8XXY2	GO:0000162
Q8XXY2	GO:0004834
Q8XXY2	GO:0006568
P67460	GO:0006308
P67460	GO:0008855
P67460	GO:0009318
Q9ZLX4	GO:0003677
Q9ZLX4	GO:0003887
Q9ZLX4	GO:0006260
Q9ZLX4	GO:0008408
Q2LVV5	GO:0004812
Q2LVV5	GO:0004814
Q2LVV5	GO:0005524
Q2LVV5	GO:0006418
Q2LVV5	GO:0006420
Q9KP01	GO:0003735
Q9KP01	GO:0005622
Q9KP01	GO:0005840
Q9KP01	GO:0006412
Q9KP01	GO:0015935
Q9KP01	GO:0019843
Q2QD36	GO:0006118
Q2QD36	GO:0016020
Q2QD36	GO:0016655
Q2QD36	GO:0019684
P51565	GO:0003677
P51565	GO:0004803
P51565	GO:0006313
P07740	GO:0047646
Q9KUD9	GO:0005554
Q9KUD9	GO:0008152
Q9KUD9	GO:0008168
P50978	GO:0003824
P50978	GO:0004553
P50978	GO:0005975
P50978	GO:0019512
P50978	GO:0043169
P64313	GO:0008270
P64313	GO:0042026
P64313	GO:0051082
Q5QYE6	GO:0003824
Q5QYE6	GO:0006464
Q5QYE6	GO:0008415
Q5QYE6	GO:0009107
Q5QYE6	GO:0017118
Q5QYE6	GO:0018055
Q5V883	GO:0000166
Q5V883	GO:0005524
Q5V883	GO:0006260
Q5V883	GO:0017111
Q1LSV9	GO:0003934
Q1LSV9	GO:0005737
Q1LSV9	GO:0008616
Q1LSV9	GO:0019438
Q1LSV9	GO:0046857
Q8Z813	GO:0008565
Q8Z813	GO:0015031
Q8Z813	GO:0030288
P03318	GO:0003723
P03318	GO:0003968
P03318	GO:0006350
Q971Z6	GO:0000162
Q971Z6	GO:0004834
Q971Z6	GO:0006568
Q7MV56	GO:0005525
Q7MV56	GO:0006412
Q7MV56	GO:0007264
Q7MH88	GO:0003735
Q7MH88	GO:0005622
Q7MH88	GO:0005840
Q7MH88	GO:0006412
Q7MH88	GO:0019843
P0A698	GO:0003677
P0A698	GO:0005524
P0A698	GO:0006281
P0A698	GO:0006289
P0A698	GO:0008270
P0A698	GO:0009380
P0A698	GO:0009381
P0A698	GO:0009432
P0A698	GO:0016887
Q9S3J9	GO:0005215
Q9S3J9	GO:0006810
Q9S3J9	GO:0008643
Q9S3J9	GO:0015144
Q9S3J9	GO:0016021
Q8CPJ3	GO:0004590
Q8CPJ3	GO:0006207
Q8CPJ3	GO:0006221
P35395	GO:0005179
P35395	GO:0005576
Q8Y3I8	GO:0008994
Q8Y3I8	GO:0019299
Q2YRA4	GO:0003676
Q2YRA4	GO:0003735
Q2YRA4	GO:0005622
Q2YRA4	GO:0005840
Q2YRA4	GO:0006412
Q2YRA4	GO:0019843
Q4KLP8	GO:0000775
Q4KLP8	GO:0005634
Q4KLP8	GO:0045132
P75897	GO:0003824
P75897	GO:0008152
Q8Z814	GO:0000166
Q8Z814	GO:0003677
Q8Z814	GO:0005524
Q8Z814	GO:0007049
Q8Z814	GO:0007059
Q8Z814	GO:0016021
Q8Z814	GO:0017111
Q8Z814	GO:0051301
Q9PLV4	GO:0003934
Q9PLV4	GO:0005737
Q9PLV4	GO:0008616
Q9PLV4	GO:0019438
Q9PLV4	GO:0046857
Q971Z7	GO:0000162
Q971Z7	GO:0004048
Q971Z7	GO:0008152
Q971Z7	GO:0016757
Q929M4	GO:0005554
Q2GD91	GO:0003677
Q2GD91	GO:0003899
Q2GD91	GO:0005634
Q2GD91	GO:0006350
Q2GD91	GO:0006351
Q5L6S7	GO:0000049
Q5L6S7	GO:0003676
Q5L6S7	GO:0003735
Q5L6S7	GO:0005622
Q5L6S7	GO:0005840
Q5L6S7	GO:0006412
Q5L6S7	GO:0015935
Q5L6S7	GO:0019843
O54245	GO:0001539
O54245	GO:0003774
O54245	GO:0006935
O54245	GO:0009425
Q6G9R3	GO:0004370
Q6G9R3	GO:0005524
Q6G9R3	GO:0005975
Q6G9R3	GO:0006072
O67690	GO:0000049
O67690	GO:0003735
O67690	GO:0005622
O67690	GO:0005840
O67690	GO:0006412
O67690	GO:0015935
O67690	GO:0019843
Q6GHD2	GO:0004811
Q6GHD2	GO:0005524
Q6GHD2	GO:0008033
Q83P02	GO:0004139
Q83P02	GO:0005737
Q83P02	GO:0009264
Q83P02	GO:0016829
Q9YF05	GO:0005554
Q8DYQ7	GO:0008299
Q8DYQ7	GO:0016114
Q8DYQ7	GO:0050518
Q8XKQ7	GO:0004417
Q8XKQ7	GO:0005524
Q8XKQ7	GO:0009228
O42773	GO:0004721
O42773	GO:0016787
Q8MJC6	GO:0006118
Q8MJC6	GO:0016491
Q8MJC6	GO:0030338
P28925	GO:0016563
P28925	GO:0042025
P28925	GO:0045941
P63728	GO:0005506
P63728	GO:0006118
P63728	GO:0009055
P63728	GO:0020037
P63728	GO:0042597
P23914	GO:0000166
P23914	GO:0003723
P23914	GO:0005524
P23914	GO:0005622
P23914	GO:0006355
P23914	GO:0008134
P23914	GO:0009401
P23914	GO:0016021
P23914	GO:0017111
P23914	GO:0045893
Q7W9A7	GO:0005554
Q8KZ92	GO:0000105
Q8KZ92	GO:0004400
Q8KZ92	GO:0008152
Q8KZ92	GO:0009058
Q8KZ92	GO:0016740
Q8KZ92	GO:0016769
P57854	GO:0000162
P57854	GO:0004834
P57854	GO:0006568
Q8P106	GO:0005554
Q8P106	GO:0008033
Q8P106	GO:0050660
Q93S00	GO:0003735
Q93S00	GO:0005622
Q93S00	GO:0005840
Q93S00	GO:0006412
P43821	GO:0004820
P43821	GO:0005524
P43821	GO:0006426
P61178	GO:0003735
P61178	GO:0005622
P61178	GO:0005840
P61178	GO:0006412
P61178	GO:0015934
P61178	GO:0019843
Q44240	GO:0003954
Q44240	GO:0006120
Q44240	GO:0008137
Q44240	GO:0031678
P54019	GO:0000049
P54019	GO:0003723
P54019	GO:0003735
P54019	GO:0005622
P54019	GO:0005840
P54019	GO:0006412
P54019	GO:0019843
Q64PY0	GO:0004515
Q64PY0	GO:0009058
Q64PY0	GO:0009435
Q64PY0	GO:0016779
P39810	GO:0001539
P39810	GO:0003774
P39810	GO:0005198
P39810	GO:0009288
P39810	GO:0009296
P39810	GO:0009424
P39810	GO:0019861
P57167	GO:0008686
P57167	GO:0009231
P0A3Z9	GO:0003677
P0A3Z9	GO:0009116
P0A3Z9	GO:0016481
P0A3Z9	GO:0016564
P0A3Z9	GO:0045982
Q95WA0	GO:0003735
Q95WA0	GO:0005622
Q95WA0	GO:0005840
Q95WA0	GO:0006412
Q95WA0	GO:0015934
P07056	GO:0006118
P07056	GO:0008121
P07056	GO:0016020
P07056	GO:0016491
P07056	GO:0045285
Q87DK8	GO:0005554
Q87DK8	GO:0016020
Q9JYF4	GO:0005554
P52156	GO:0000166
P52156	GO:0003676
P52156	GO:0003715
P52156	GO:0003723
P52156	GO:0005524
P52156	GO:0006353
P52156	GO:0015986
P52156	GO:0016469
P52156	GO:0017111
P52156	GO:0046933
P52156	GO:0046961
Q8XKQ8	GO:0000287
Q8XKQ8	GO:0004789
Q8XKQ8	GO:0009228
P08331	GO:0008663
P08331	GO:0009117
P08331	GO:0009166
P08331	GO:0016787
P08331	GO:0016788
Q97MU2	GO:0005737
Q97MU2	GO:0006779
Q97MU2	GO:0008483
Q97MU2	GO:0015995
Q97MU2	GO:0030170
Q97MU2	GO:0042286
Q97I56	GO:0016114
Q97I56	GO:0016728
Q97I56	GO:0046429
Q06988	GO:0004998
Q06988	GO:0016020
Q8ZBZ3	GO:0006118
Q8ZBZ3	GO:0006814
Q8ZBZ3	GO:0009276
Q8ZBZ3	GO:0016020
Q8ZBZ3	GO:0016655
Q5WFS9	GO:0003746
Q5WFS9	GO:0006414
Q82QR5	GO:0003677
Q82QR5	GO:0003899
Q82QR5	GO:0006350
Q82QR5	GO:0006351
Q82QR5	GO:0046983
Q8EAJ0	GO:0008033
Q8EAJ0	GO:0016491
Q8EAJ0	GO:0050660
P05881	GO:0005198
P05881	GO:0019031
P16079	GO:0045735
P11068	GO:0009399
P11068	GO:0030151
Q64PY1	GO:0004385
Q64PY1	GO:0005524
Q64PY1	GO:0006163
Q8Z6G6	GO:0003952
Q8Z6G6	GO:0005524
Q8Z6G6	GO:0008795
Q8Z6G6	GO:0009435
Q07576	GO:0004308
Q07576	GO:0005975
Q07576	GO:0016020
P12343	GO:0004069
Q9TKD3	GO:0006397
Q9TKD3	GO:0008380
Q9TKD3	GO:0009507
P84224	GO:0005554
P84224	GO:0005576
P84224	GO:0006961
P11756	GO:0005488
P11756	GO:0005833
P11756	GO:0006810
P11756	GO:0015671
P11756	GO:0019825
P11756	GO:0020037
Q5RB32	GO:0003676
Q5RB32	GO:0003735
Q5RB32	GO:0005622
Q5RB32	GO:0005840
Q5RB32	GO:0006412
Q5RB32	GO:0015935
O24731	GO:0005515
O24731	GO:0005524
O24731	GO:0006457
O24731	GO:0044267
O24731	GO:0051082
Q8FCR6	GO:0004073
Q8FCR6	GO:0005737
Q8FCR6	GO:0006520
Q8FCR6	GO:0008652
Q8FCR6	GO:0009089
Q8FCR6	GO:0016620
Q8FCR6	GO:0046983
Q8FCR6	GO:0050661
Q8FCR6	GO:0051287
Q3K4U8	GO:0005554
Q81J61	GO:0004812
Q81J61	GO:0004818
Q81J61	GO:0005524
Q81J61	GO:0005737
Q81J61	GO:0006412
Q81J61	GO:0006418
Q81J61	GO:0006424
Q81J61	GO:0017101
Q9A448	GO:0003989
Q9A448	GO:0006633
Q9A448	GO:0009317
Q9A448	GO:0016874
Q9UV50	GO:0004672
Q9UV50	GO:0004674
Q9UV50	GO:0004707
Q9UV50	GO:0005524
Q9UV50	GO:0006468
P27652	GO:0003824
P27652	GO:0050248
Q8DU23	GO:0000166
Q8DU23	GO:0005315
Q8DU23	GO:0005524
Q8DU23	GO:0006817
Q8DU23	GO:0015114
Q8DU23	GO:0015415
Q8DU23	GO:0016020
Q8DU23	GO:0016887
Q8DU23	GO:0017111
Q9HZJ3	GO:0003988
Q9HZJ3	GO:0006631
Q9HZJ3	GO:0008415
Q9HZJ3	GO:0016042
Q4FLP0	GO:0003735
Q4FLP0	GO:0005622
Q4FLP0	GO:0005840
Q4FLP0	GO:0006412
Q4FLP0	GO:0019843
Q4A8H4	GO:0003676
Q4A8H4	GO:0003723
Q4A8H4	GO:0003735
Q4A8H4	GO:0005622
Q4A8H4	GO:0005840
Q4A8H4	GO:0006412
Q4A8H4	GO:0015934
Q4A8H4	GO:0016740
Q4A8H4	GO:0019843
Q5HP55	GO:0006260
Q5HP55	GO:0007059
Q9BBP0	GO:0005506
Q9BBP0	GO:0006118
Q9BBP0	GO:0008137
Q9BBP0	GO:0009055
Q9BBP0	GO:0016651
Q9BBP0	GO:0019684
P39125	GO:0005978
P39125	GO:0009011
P39125	GO:0009058
P39125	GO:0009250
Q97I58	GO:0003824
Q97I58	GO:0008299
Q97I58	GO:0016114
Q97I58	GO:0030604
Q633L1	GO:0003906
Q633L1	GO:0006281
Q633L1	GO:0008270
Q633L1	GO:0008534
Q73JR4	GO:0000287
Q73JR4	GO:0004478
Q73JR4	GO:0005524
Q73JR4	GO:0006730
Q00006	GO:0000159
Q00006	GO:0007165
Q00006	GO:0008601
P45697	GO:0005576
P45697	GO:0006952
P45697	GO:0008200
P45697	GO:0009405
P45697	GO:0019871
Q46106	GO:0004322
Q46106	GO:0005488
Q46106	GO:0006826
Q46106	GO:0006879
Q46106	GO:0008199
Q56403	GO:0005524
Q56403	GO:0006754
Q56403	GO:0015986
Q56403	GO:0016469
Q56403	GO:0042777
Q56403	GO:0046933
Q56403	GO:0046961
Q81J62	GO:0008685
Q81J62	GO:0016114
Q9HFC8	GO:0004198
Q9HFC8	GO:0005622
Q9HFC8	GO:0006508
Q9P8P2	GO:0004620
Q9P8P2	GO:0004622
Q9P8P2	GO:0009395
Q88B49	GO:0004109
Q88B49	GO:0006779
Q9ZLY0	GO:0005524
Q9ZLY0	GO:0005737
Q9ZLY0	GO:0008360
Q9ZLY0	GO:0008764
Q9ZLY0	GO:0009058
Q9ZLY0	GO:0009252
Q9ZLY0	GO:0009273
Q9ZLY0	GO:0016874
Q9ZLY0	GO:0016879
Q9ZLY0	GO:0051301
P12345	GO:0004069
P12345	GO:0005515
P12345	GO:0005759
P12345	GO:0006457
P12345	GO:0006520
P12345	GO:0008483
P12345	GO:0042981
P12345	GO:0051082
Q5R1W4	GO:0003924
Q5R1W4	GO:0005198
Q5R1W4	GO:0005525
Q5R1W4	GO:0005874
Q5R1W4	GO:0007018
Q5R1W4	GO:0043234
Q5R1W4	GO:0051258
Q3B316	GO:0000287
Q3B316	GO:0004765
Q3B316	GO:0005524
Q3B316	GO:0008652
Q3B316	GO:0016089
Q8E575	GO:0006813
Q8E575	GO:0015079
Q8E575	GO:0015293
Q8E575	GO:0016020
Q9A9I6	GO:0006464
Q9A9I6	GO:0008113
Q9A9I6	GO:0019538
P39126	GO:0004450
P39126	GO:0006099
P39126	GO:0008152
P39126	GO:0016652
Q9V005	GO:0005554
P84226	GO:0005554
P84226	GO:0005576
P84226	GO:0006961
Q92MT4	GO:0008270
Q92MT4	GO:0016491
Q92MT4	GO:0046526
Q88MS3	GO:0000287
Q88MS3	GO:0003676
Q88MS3	GO:0004071
Q88MS3	GO:0004812
Q88MS3	GO:0004824
Q88MS3	GO:0005524
Q88MS3	GO:0005737
Q88MS3	GO:0006418
Q88MS3	GO:0006430
Q88MS3	GO:0006529
P57858	GO:0004152
P57858	GO:0004158
P57858	GO:0006207
P57858	GO:0006221
P57858	GO:0006222
P57858	GO:0016020
Q5FHQ1	GO:0005525
Q5FHQ1	GO:0006412
Q5FHQ1	GO:0007264
Q7ZTV5	GO:0001584
Q7ZTV5	GO:0004963
Q7ZTV5	GO:0007186
Q7ZTV5	GO:0016021
Q7ZTV5	GO:0016500
Q741U7	GO:0000015
Q741U7	GO:0000287
Q741U7	GO:0004634
Q741U7	GO:0006096
P26379	GO:0009401
P26379	GO:0016021
Q01292	GO:0004455
Q01292	GO:0009082
Q875Z2	GO:0005525
Q875Z2	GO:0006412
P71479	GO:0003723
P71479	GO:0004845
P71479	GO:0006353
P71479	GO:0006355
P71479	GO:0009116
Q394J5	GO:0003955
Q394J5	GO:0006118
Q394J5	GO:0008752
Q394J5	GO:0009055
Q394J5	GO:0010181
Q394J5	GO:0016652
P68056	GO:0005488
P68056	GO:0005833
P68056	GO:0006810
P68056	GO:0015671
P68056	GO:0019825
P68056	GO:0020037
Q2J867	GO:0003824
Q2J867	GO:0004056
Q2J867	GO:0006526
Q730B3	GO:0003824
Q730B3	GO:0008616
Q730B3	GO:0016740
Q730B3	GO:0016853
P11071	GO:0005524
P11071	GO:0005737
P11071	GO:0006006
P11071	GO:0006097
P11071	GO:0006099
P11071	GO:0008772
P11071	GO:0016788
P11071	GO:0016791
P54023	GO:0003735
P54023	GO:0005622
P54023	GO:0005840
P54023	GO:0006412
P54023	GO:0015934
P39815	GO:0005554
P39815	GO:0006118
P39815	GO:0008033
P39815	GO:0015036
P39815	GO:0050660
Q8F6K1	GO:0005525
Q8F6K1	GO:0005622
P22644	GO:0003677
P22644	GO:0004803
P22644	GO:0006313
Q87F63	GO:0003824
Q87F63	GO:0004160
Q87F63	GO:0004743
Q87F63	GO:0006096
Q87F63	GO:0008152
Q87F63	GO:0009082
Q87F63	GO:0009097
Q87F63	GO:0009099
Q63Q01	GO:0005622
Q63Q01	GO:0006412
Q63Q01	GO:0042254
Q9ZEZ5	GO:0003861
Q9ZEZ5	GO:0008152
Q9ZEZ5	GO:0009098
Q9ZEZ5	GO:0009316
Q9ZEZ5	GO:0016836
Q9PML1	GO:0005554
Q5P4E4	GO:0005524
Q5P4E4	GO:0006754
Q5P4E4	GO:0015986
Q5P4E4	GO:0016469
Q5P4E4	GO:0016820
Q5P4E4	GO:0042777
Q5P4E4	GO:0046933
Q5P4E4	GO:0046961
P75206	GO:0004177
P75206	GO:0004178
P75206	GO:0005622
P75206	GO:0005737
P75206	GO:0006508
P75206	GO:0019538
P75206	GO:0030145
Q65GD3	GO:0000049
Q65GD3	GO:0000287
Q65GD3	GO:0003676
Q65GD3	GO:0003723
Q65GD3	GO:0004826
Q65GD3	GO:0005524
Q65GD3	GO:0005737
Q65GD3	GO:0006432
P30391	GO:0015992
P30391	GO:0016020
P30391	GO:0016469
P30391	GO:0016820
P66194	GO:0003735
P66194	GO:0005622
P66194	GO:0005840
P66194	GO:0006412
Q01294	GO:0004190
Q01294	GO:0004194
Q01294	GO:0006508
Q7V100	GO:0005554
P07061	GO:0008800
P07061	GO:0019875
P07061	GO:0030655
P07061	GO:0046677
P25793	GO:0004197
P25793	GO:0006508
P25793	GO:0008234
Q9A1V0	GO:0003735
Q9A1V0	GO:0005622
Q9A1V0	GO:0005840
Q9A1V0	GO:0006412
Q9A1V0	GO:0019843
P39129	GO:0005215
P39129	GO:0006810
P39129	GO:0016020
Q5L248	GO:0005554
Q65TL2	GO:0000287
Q65TL2	GO:0004812
Q65TL2	GO:0004826
Q65TL2	GO:0005524
Q65TL2	GO:0005737
Q65TL2	GO:0006418
Q65TL2	GO:0006432
O21598	GO:0006120
O21598	GO:0008137
Q63GS0	GO:0003842
Q63GS0	GO:0006527
Q63GS0	GO:0006561
Q63GS0	GO:0008152
Q63GS0	GO:0016491
P57173	GO:0004812
P57173	GO:0004818
P57173	GO:0005524
P57173	GO:0005737
P57173	GO:0006412
P57173	GO:0006424
P57173	GO:0017101
O59264	GO:0005737
O59264	GO:0006415
O59264	GO:0016149
Q9ZMN5	GO:0000287
Q9ZMN5	GO:0004478
Q9ZMN5	GO:0005524
Q9ZMN5	GO:0006730
O29748	GO:0005506
O29748	GO:0006118
O29748	GO:0009055
O29748	GO:0016020
O29748	GO:0016491
Q92AA3	GO:0000049
Q92AA3	GO:0000166
Q92AA3	GO:0000287
Q92AA3	GO:0001680
Q92AA3	GO:0003723
Q92AA3	GO:0004810
Q92AA3	GO:0005524
Q92AA3	GO:0006396
Q92AA3	GO:0016437
Q92AA3	GO:0016779
P04602	GO:0005525
O33071	GO:0000155
O33071	GO:0004871
O33071	GO:0005524
O33071	GO:0006468
O33071	GO:0007165
O33071	GO:0016020
O33071	GO:0016301
O33071	GO:0016310
O33071	GO:0016772
P00877	GO:0000287
P00877	GO:0009573
P00877	GO:0015977
P00877	GO:0016984
Q4PFA5	GO:0004842
Q4PFA5	GO:0006464
Q4PFA5	GO:0006512
P0A4P6	GO:0006950
P07063	GO:0006118
P07063	GO:0015979
P07063	GO:0016020
P07063	GO:0019684
P07063	GO:0030076
P07063	GO:0045156
P02052	GO:0005488
P02052	GO:0005833
P02052	GO:0006810
P02052	GO:0015671
P02052	GO:0019825
P02052	GO:0020037
Q46IW3	GO:0003746
Q46IW3	GO:0005525
Q46IW3	GO:0005622
Q46IW3	GO:0006412
Q46IW3	GO:0006414
Q7W388	GO:0000162
Q7W388	GO:0004048
Q7W388	GO:0008152
Q7W388	GO:0016757
Q17192	GO:0005179
Q17192	GO:0005576
Q17192	GO:0007582
Q17192	GO:0018445
P32257	GO:0006012
P32257	GO:0016563
P32257	GO:0045941
P57175	GO:0001539
P57175	GO:0003774
P57175	GO:0009431
Q6F1A0	GO:0000287
Q6F1A0	GO:0003676
Q6F1A0	GO:0004812
Q6F1A0	GO:0004815
Q6F1A0	GO:0005524
Q6F1A0	GO:0005737
Q6F1A0	GO:0006412
Q6F1A0	GO:0006418
Q6F1A0	GO:0006422
Q52683	GO:0009236
Q52683	GO:0015420
Q52683	GO:0016021
P68748	GO:0006397
P68748	GO:0008380
P68748	GO:0009507
Q3IJU8	GO:0006118
Q3IJU8	GO:0008762
Q3IJU8	GO:0009252
P28934	GO:0004386
P28934	GO:0005524
P28934	GO:0019079
Q30XT7	GO:0003824
Q30XT7	GO:0006464
Q30XT7	GO:0008415
Q30XT7	GO:0009107
Q30XT7	GO:0017118
Q30XT7	GO:0018055
P56588	GO:0003824
P56588	GO:0004553
P56588	GO:0005975
P56588	GO:0031176
P56588	GO:0043169
Q5HNL8	GO:0016564
Q5FUY5	GO:0004360
Q5FUY5	GO:0005529
Q5FUY5	GO:0005737
Q5FUY5	GO:0005975
Q5FUY5	GO:0008152
Q5FUY5	GO:0016051
Q08171	GO:0005515
[truncated: 39,352 more rows]
