# Supplementary material for: Rapid Annotation of Anonymous Sequences from Genome Projects Using Semantic Similarities and a Weighting Scheme in Gene Ontology
Source: PLoS One. 2009 Feb 27;4(2):e4619. doi: 10.1371/journal.pone.0004619 (PMC2645684; doi:10.1371/journal.pone.0004619)
Supplement: Dataset S2 — ARGOT results for test set RES (5.24 MB TXT) [file pone.0004619.s002.txt]

ARGOT results for test set RES. Columns report respectively: UniProtKB identifier of the sequences, the predicted GO term, the Internal Confidence score (InC), the Absolute Confidence score (AC), the Total Score (TS), the ontologies which the GO term belongs to (F=molecular function, P=biological process, C=cellular component)
Query ID	GO ID	InC	AC	TS	ontology
Q3J445	GO:0009016	0.701057557685621	0.000790145516385786	0	F
Q3J445	GO:0016740	0.191598123357844	0.660287081339713	41.7906751966651	F
Q3J445	GO:0003824	0.00524128568817872	0.660287081339713	26.259316614786	F
Q3J445	GO:0005961	2.23667901590465e-05	0.000790145516385786	0	C
Q3J445	GO:0019464	0.779752394723629	0.000790145516385786	0	P
Q3J445	GO:0008152	0.218436844474302	0.660287081339713	8.86554056698135	P
Q3J445	GO:0009236	0.0017931048180927	0.0605894884411575	0.0150342517104279	P
Q7M7Z3	GO:0005525	0.33839371979065	0.0023259213087976	0	F
Q7M7Z3	GO:0016301	0.00100743593898766	0.816901401891674	25.819091070684	F
Q7M7Z3	GO:0004550	0.338370769518825	0.816901401891674	48.9252635914081	F
Q7M7Z3	GO:0045211	1.69532905789139e-05	0.0023259213087976	0	C
Q7M7Z3	GO:0005880	0.00297675850524458	0.408398948054627	0	C
Q7M7Z3	GO:0005622	1.69532905789139e-05	0.408398948054627	0	C
Q7M7Z3	GO:0006241	0.9999527168193	0.816901401891674	5.848796789583	P
Q7M7Z3	GO:0009209	0.239450910894771	0.816901401891674	15.8210375920204	P
Q7M7Z3	GO:0000162	8.59694194542201e-06	0.0023259213087976	0	P
P55277	GO:0046961	0.508793164699228	0.987654320982473	14.9802102114347	F
P55277	GO:0015450	0.000125650194336989	0.0020387705299337	0	F
P55277	GO:0005315	6.28250971684946e-05	0.0020387705299337	0	F
P55277	GO:0016020	0.333582706408518	0.987654320982473	20.4739085339045	C
P55277	GO:0009538	4.27525420176393e-05	0.0020387705299337	0	C
P55277	GO:0045260	0.000525377293498379	0.0171154502688892	0	C
P55277	GO:0042777	0.997445372182463	0.0171154502688892	0	P
P55277	GO:0006821	0.00127731390876867	0.0020387705299337	0	P
P55277	GO:0006814	0.996003438489893	0.0020387705299337	0	P
Q9CG48	GO:0000287	0.476296762101405	0.336205376678489	32.4310757946865	F
Q9CG48	GO:0004789	0.470695674109406	0.336205376678489	42.1683158250865	F
Q9CG48	GO:0003824	0.000117467564936761	0.336205376678489	8.76135348837589	F
Q9CG48	GO:0016020	8.29663439600935e-05	0.00142362424935025	0	C
Q9CG48	GO:0043234	0.000165932687920187	0.00142362424935025	0	C
Q9CG48	GO:0009435	0.953105345813064	0.284473256087569	0.706583210345337	P
Q9CG48	GO:0006222	0.000301313215244325	0.00142362424935025	0	P
Q9CG48	GO:0000162	0.000828611341921892	0.00142362424935025	0	P
Q6HL42	GO:0008689	0.50104471583666	0.0252689551940063	0.352652923140813	F
Q6HL42	GO:0016429	0.495273994088397	0.00476315166713532	0	F
Q6HL42	GO:0008989	0.493072175970073	0.00122326231796022	0	F
Q6HL42	GO:0005622	2.88346615178394e-05	0.0252689551940063	0	C
Q6HL42	GO:0016020	2.88346615178394e-05	0.00122326231796022	0	C
Q6HL42	GO:0008372	0.000141111369516987	0.00476315166713532	0	C
Q6HL42	GO:0009060	0.952957184723613	1	39.3462239049208	P
Q6HL42	GO:0008152	2.83423414290765e-05	1	7.64483439829794	P
Q6HL42	GO:0006744	0.0117872621827694	0.0252689551940063	0.297665643186473	P
Q6ARJ9	GO:0017118	0.331667511140247	0.301585398852596	48.8814728138103	F
Q6ARJ9	GO:0008415	0.331667511140247	0.301585398852596	24.2329272104111	F
Q6ARJ9	GO:0003824	0.332568037774443	0.301585398852596	23.0118495888628	F
Q6ARJ9	GO:0005839	3.86484046011158e-05	0.00131063819781452	0	C
Q6ARJ9	GO:0009376	3.86484046011158e-05	0.00131063819781452	0	C
Q6ARJ9	GO:0005737	3.86484046011158e-05	0.00131063819781452	0	C
Q6ARJ9	GO:0006511	0.333203766544887	0.00131063819781452	0	P
Q6ARJ9	GO:0018055	0.332275830653767	0.301585398852596	15.9881982882591	P
Q6ARJ9	GO:0009107	0.33317800896594	0.301585398852596	14.1745978934234	P
Q8FKC6	GO:0008770	0.998665215930962	0.884955752212383	21.3965264173788	F
Q8FKC6	GO:0008270	0.000148309341004268	0.0014614195834038	0	F
Q8FKC6	GO:0017111	0.000148309341004268	0.0014614195834038	0	F
Q8FKC6	GO:0005634	0.000148419400921983	0.0014614195834038	0	C
Q8FKC6	GO:0019028	0.000296838801843966	0.0014614195834038	0	C
Q8FKC6	GO:0006355	0.000296794751744715	0.0014614195834038	0	P
Q8FKC6	GO:0006633	0.999258013120638	0.884955752212383	4.29761928996445	P
Q8FKC6	GO:0006350	0.000148397375872357	0.0014614195834038	0	P
Q6FF92	GO:0003735	0.72196837736287	0.482351821644492	46.4480034079679	F
Q6FF92	GO:0005515	0.0074357755116979	0.423524207287396	0.207529540504873	F
Q6FF92	GO:0005351	0.00384644839252159	0.109542306902068	0.00501372317150872	F
Q6FF92	GO:0005622	0.578031978059112	0.482351821644492	14.1448087792018	C
Q6FF92	GO:0005840	0.421828514211681	0.482351821644492	13.1773120615835	C
Q6FF92	GO:0042254	0.498306974554032	0.482351821644492	24.4822971587252	P
Q6FF92	GO:0006412	0.498358524294647	0.482351821644492	16.5358416745201	P
Q6FF92	GO:0008152	0.00110470322899726	0.482351821644492	4.731430165171	P
P0A3X2	GO:0016706	0.942496549781476	1	19.825437240794	F
P0A3X2	GO:0003824	0.0572035575477772	1	3.79667322055481	F
P0A3X2	GO:0005509	0.000149946335373391	0.00130031821200496	0	F
P0A3X2	GO:0009654	0.00015901894016073	0.00130031821200496	0	C
P0A3X2	GO:0019898	0.00015901894016073	0.00130031821200496	0	C
P0A3X2	GO:0019867	0.00015901894016073	0.00130031821200496	0	C
P0A3X2	GO:0019538	0.775014181190793	1	7.2695827705147	P
P0A3X2	GO:0008152	0.047038440962325	1	3.20251402262512	P
P0A3X2	GO:0006355	0.177700776336545	0.472440942934343	1.62437841459813	P
Q8XT73	GO:0047265	0.994829487206019	0.000917446738470163	0	F
Q8XT73	GO:0015420	1.63313567222801e-05	0.000917446738470163	0	F
Q8XT73	GO:0004455	1.63313567222801e-05	0.000917446738470163	0	F
Q8XT73	GO:0005737	1.6389393940743e-05	0.000917446738470163	0	C
Q8XT73	GO:0005581	1.6389393940743e-05	0.000917446738470163	0	C
Q8XT73	GO:0005978	0.999965441141828	0.65	9.68918746271548	P
Q8XT73	GO:0009097	0.671135186393634	0.000917446738470163	0	P
Q8XT73	GO:0006817	5.75980969532228e-06	0.000917446738470163	0	P
Q87DI1	GO:0004608	0.502798963037493	0.0241936805048996	0	F
Q87DI1	GO:0003838	9.26861079610194e-05	0.00456046436215084	0	F
Q87DI1	GO:0016779	1.34448296569539e-05	0.00117120860230234	0	F
Q87DI1	GO:0005634	2.67241191941812e-05	0.00117120860230234	0	C
Q87DI1	GO:0005737	5.34482383883624e-05	0.00117120860230234	0	C
Q87DI1	GO:0009060	0.967752706979536	0.971631205673759	30.1054474636546	P
Q87DI1	GO:0008152	7.93041795898819e-05	0.971631205673759	5.74686512677965	P
Q87DI1	GO:0006355	0.00528227355862651	0.234034735504667	0.0112773137068489	P
P55278	GO:0016985	0.645112413101301	0.455813953488366	19.5380681622882	F
P55278	GO:0008810	0.172957549369333	0.0323743874136808	0	F
P55278	GO:0003824	0.0276538107071191	0.455813953488366	3.89523427590056	F
P55278	GO:0005840	0.000985624470591721	0.000768094943835485	0	C
P55278	GO:0019867	0.00197124894118344	0.000768094943835485	0	C
P55278	GO:0009986	0.000985624470591721	0.000768094943835485	0	C
P55278	GO:0000272	0.211332681858281	0.0323743874136808	0	P
P55278	GO:0030244	0.178569054716011	0.000768094943835485	0	P
P55278	GO:0006080	0.782448679678387	0.455813953488366	9.17129652951907	P
Q5K3S7	GO:0009055	0.5	0.905148253644866	26.7326712825611	F
Q5K3S7	GO:0045158	0.5	0.905148253644866	26.6633625966109	F
Q5K3S7	GO:0009512	1	0.905148253644866	8.04363521827676	C
Q5K3S7	GO:0006118	1	0.905148253644866	11.22453089413	P
P25761	GO:0016820	0.883066117125244	0.364682155016418	16.5459843942277	F
P25761	GO:0020037	0.115276950974716	0.270334988124952	2.1231045932246	F
P25761	GO:0016564	0.00165693190004063	0.00194282838734858	0	F
P25761	GO:0016469	0.49953135477585	0.364682155016418	10.3728999156767	C
P25761	GO:0015671	0.115086260877811	0.270334988124952	1.46360654397541	P
P25761	GO:0045892	0.00330838203634771	0.00194282838734858	0	P
Q8PPR3	GO:0004418	0.99950758269906	0.863905325443787	52.8380297312228	F
Q8PPR3	GO:0008760	9.84834601879245e-05	0.000977162206654612	0	F
Q8PPR3	GO:0016779	9.84834601879245e-05	0.000977162206654612	0	F
Q8PPR3	GO:0005622	2.46281414407424e-05	0.000977162206654612	0	C
Q8PPR3	GO:0009318	4.92562828814848e-05	0.000977162206654612	0	C
Q8PPR3	GO:0015995	0.999810814732129	0.863905325443787	10.8673081650655	P
Q8PPR3	GO:0019277	0.000100898809530978	0.000977162206654612	0	P
Q8PPR3	GO:0006308	2.52247023827444e-05	0.000977162206654612	0	P
O51082	GO:0004844	0.990836941428931	0.937007874015748	44.0905582026679	F
O51082	GO:0005515	0.00884182707946817	0.393700741907495	0.0371257474515631	F
O51082	GO:0008108	2.92028628727666e-05	0.00130031821200496	0	F
O51082	GO:0005737	5.8933691383937e-05	0.00130031821200496	0	C
O51082	GO:0009338	2.94668456919685e-05	0.00130031821200496	0	C
O51082	GO:0006284	0.999864376300554	0.937007874015748	13.7722097700044	P
O51082	GO:0006281	0.999864376300554	0.937007874015748	20.9579408964251	P
O51082	GO:0006457	1.50692999384809e-05	0.00130031821200496	0	P
P57829	GO:0004363	0.0147385123393215	0.00565857743583685	0	F
P57829	GO:0004637	0.321494948978262	0.73469387755102	58.6905837276178	F
P57829	GO:0005524	0.323537290887931	0.73469387755102	25.4542250721445	F
P57829	GO:0005737	0.0363501019311719	0.457142857142857	2.01401867814796	C
P57829	GO:0009320	1.81036475658864e-05	0.000674042501733181	0	C
P57829	GO:0005618	0.000400381334312805	0.0095148235975169	0	C
P57829	GO:0006189	0.499542813272888	0.457142857142857	0.529920468637717	P
P57829	GO:0009113	0.49378104782026	0.73469387755102	19.1766034272283	P
P57829	GO:0008152	0.00268777686396835	0.73469387755102	6.47172935788561	P
P28212	GO:0004726	0.997511673980562	0.172661656132982	0.651194894743611	F
P28212	GO:0003824	0.000552961337652883	0.895522384368083	4.41274729813097	F
P28212	GO:0030528	0.000276480668826442	0.00246478228245715	0	F
P28212	GO:0005840	0.000305222302391886	0.00246478228245715	0	C
P28212	GO:0007242	0.0193055985938108	0.172661656132982	0	P
P28212	GO:0008293	0.0386111971876216	0.172661656132982	0.326711020613559	P
P28212	GO:0007362	0.0386111971876216	0.172661656132982	0.316817860758083	P
P80471	GO:0005198	0.809425690874236	0.922651933701657	9.29280206287848	F
P80471	GO:0005554	0.190386043079242	0.922651933701657	1.61008005287545	F
P80471	GO:0009535	0.235156572403156	0.922651933701657	1.20052381760713	C
P80471	GO:0016020	0.000232538044722142	0.922651933701657	0.480553154276441	C
P80471	GO:0006950	0.235156572403156	0.922651933701657	2.00422496083948	P
P80471	GO:0019062	0.000232538044722142	0.000912377971959278	0	P
Q8DDS6	GO:0004612	0.499996858357532	1	27.9522262039629	F
Q8DDS6	GO:0005525	0.499996858357532	1	14.5936875881415	F
Q8DDS6	GO:0004611	0.238086212785661	1	44.5571418493867	F
Q8DDS6	GO:0006094	0.999988005051197	1	8.07912739614566	P
Q8DDS6	GO:0007242	1.19949488025765e-05	0.000917446738470163	0	P
Q8SSA2	GO:0003735	0.979430448410772	0.236881950661002	17.4656497533851	F
Q8SSA2	GO:0008270	0.0102847757946139	0.00284724849870051	0	F
Q8SSA2	GO:0003676	0.0102847757946139	0.00284724849870051	0	F
Q8SSA2	GO:0005634	0.00433360761231989	0.00284724849870051	0	C
Q8SSA2	GO:0005840	0.495233031626448	0.236881950661002	4.48439159346978	C
Q8SSA2	GO:0005622	0.500433360761232	0.236881950661002	4.19078507742496	C
Q8SSA2	GO:0006412	0.989608348398529	0.236881950661002	4.44306106032385	P
Q8SSA2	GO:0006355	0.0051958258007354	0.00284724849870051	0	P
P16052	GO:0005525	0.654615407644446	0.779220779220779	18.8140041286121	F
P16052	GO:0004871	0.333970363915372	0.779220779220779	15.8285710864294	F
P16052	GO:0005554	0.00931055094613089	0.692640692640693	0.364695365538147	F
P16052	GO:0005834	0.0388482658546151	0.27705627675522	0.521709166195541	C
P16052	GO:0016020	0.000200481833332146	0.692640692640693	1.44172281855171	C
P16052	GO:0005622	0.00448871518231762	0.0685984757905234	0	C
P16052	GO:0007264	0.827496379327024	0.010091479573124	0	P
P16052	GO:0007476	0.0235172688609788	0.692640692640693	1.14527500020758	P
P16052	GO:0007528	0.0117586344304894	0.692640692640693	1.21003254724091	P
Q8FL88	GO:0008741	0.989538141838694	1	38.4278068887612	F
Q8FL88	GO:0003824	0.000133999785690914	1	5.71067847174999	F
Q8FL88	GO:0004370	0.000729884136683021	0.00357236375035149	0	F
Q8FL88	GO:0009573	6.72301852536712e-05	0.000917446738470163	0	C
Q8FL88	GO:0019572	0.999364676209093	1	9.49786257081343	P
Q8FL88	GO:0006072	0.000366315571245279	0.00357236375035149	0	P
Q8FL88	GO:0006457	0.500028143528891	0.000917446738470163	0	P
Q66II8	GO:0003723	0.487454259958121	0.0162041309777822	2.14583375632451	F
Q66II8	GO:0000166	0.448591551278667	0.319148936170153	16.0226460802539	F
Q66II8	GO:0008143	0.0123155668045272	0.00491613997085117	1.10971164881527	F
Q66II8	GO:0005737	0.0248719740197473	0.00491613997085117	0.559259147563708	C
Q66II8	GO:0005622	0.00861365364061834	0.00826642475670795	1.09288119461397	C
Q66II8	GO:0005634	0.0109896663433333	0.00826642475670795	0.0141685817739209	C
Q66II8	GO:0046833	0.00830947673125385	0.00826642475670795	0.030797292611207	P
Q66II8	GO:0006408	0.00830947673125385	0.00826642475670795	0.030797292611207	P
Q66II8	GO:0006378	0.0238528046987816	0.00228023218107542	0	P
Q2JRC3	GO:0004832	0.651660370068909	0.000917446738470163	0	F
Q2JRC3	GO:0004825	0.303846789177739	0.000917446738470163	0	F
Q2JRC3	GO:0005524	0.34799730172086	1	22.565740720906	F
Q2JRC3	GO:0017101	3.60806518358495e-05	0.000917446738470163	0	C
Q2JRC3	GO:0005622	2.40537678905663e-05	0.000917446738470163	0	C
Q2JRC3	GO:0005737	7.2161303671699e-05	0.000917446738470163	0	C
Q2JRC3	GO:0006429	0.999974317463773	0.000917446738470163	0	P
Q2JRC3	GO:0008152	6.42063405665063e-06	1	3.56521961481934	P
Q2JRC3	GO:0015940	6.42063405665063e-06	0.000917446738470163	0	P
P67439	GO:0003700	1	0.853846153846154	0	F
P67439	GO:0045449	0.5	0.853846153846154	0.963247090275225	P
P67439	GO:0006355	1	0.853846153846154	0	P
P15465	GO:0004867	0.991533051759856	0.0235467856706226	0	F
P15465	GO:0004866	0.991533051759856	0.116851827887978	25.0750520645336	F
P15465	GO:0050660	0.00141115804002393	0.00166808497903666	0	F
P15465	GO:0008372	0.020413035404604	0.0235467856706226	0	C
P15465	GO:0015627	0.0014460860268264	0.00166808497903666	0	C
P15465	GO:0000004	0.020413035404604	0.0235467856706226	0	P
P15465	GO:0015628	0.0014460860268264	0.00166808497903666	0	P
P15465	GO:0010124	0.0014460860268264	0.00166808497903666	0	P
P18603	GO:0005524	0.32584768036618	0.821917808219178	24.262207047188	F
P18603	GO:0005200	0.325839611864314	0.821917808219178	53.3291608309947	F
P18603	GO:0005515	0.341279932001339	0.821917808219178	31.6189409310182	F
P18603	GO:0005884	0.938614212036945	0.821917808219178	16.8583661956469	C
P18603	GO:0001725	0.00844450182806295	0.821917808219178	0.144413137875038	C
P18603	GO:0005865	0.00844450182806295	0.821917808219178	0.133334954944634	C
P18603	GO:0048741	0.00850210516105341	0.821917808219178	3.27057078193115	P
P18603	GO:0030240	0.0170042103221068	0.821917808219178	1.38163201487337	P
P18603	GO:0007242	0.00167680407325329	0.324200913207847	0	P
P10454	GO:0004252	0.000477051132746459	0.00635155434325498	0	F
P10454	GO:0004295	0.000954102265492918	0.00635155434325498	0	F
P10454	GO:0005576	0.999522721180852	0.961076323629194	23.1413124529086	C
P10454	GO:0009966	0.999522721180852	0.961076323629194	17.2286100991101	P
P10454	GO:0006508	0.000477278819147769	0.00635155434325498	0	P
Q5X5H3	GO:0003824	0.99936196467407	0.9375	15.9798560421252	F
Q5X5H3	GO:0003918	1.99386039353166e-05	0.000860106317315778	0	F
Q5X5H3	GO:0004798	1.99386039353166e-05	0.000860106317315778	0	F
Q5X5H3	GO:0016020	3.9893116131479e-05	0.000860106317315778	0	C
Q5X5H3	GO:0005694	1.99465580657395e-05	0.000860106317315778	0	C
Q5X5H3	GO:0005737	1.99465580657395e-05	0.000860106317315778	0	C
Q5X5H3	GO:0006644	0.499870347372573	0.9375	13.8383143835546	P
Q5X5H3	GO:0008152	3.9893116131479e-05	0.9375	5.37406248912082	P
Q5X5H3	GO:0006350	9.97327903286976e-06	0.000860106317315778	0	P
Q60397	GO:0005525	0.664943051866381	0.999934941174049	15.9643309812691	F
Q60397	GO:0004871	0.334538007036891	0.999934941174049	13.0152018915641	F
Q60397	GO:0004523	7.52763796105087e-05	0.00532711009434288	0	F
Q60397	GO:0005834	0.00175194454268658	0.0207427572601054	0	C
Q60397	GO:0007186	0.9469548729398	0.999934941174049	25.9207562004621	P
Q60397	GO:0006471	0.0493743210668765	0.262784976864639	3.2974075273285	P
Q60397	GO:0007632	0.000431167850277302	0.0207427572601054	0	P
P28213	GO:0004726	0.999408371579103	0.183624300966822	0.401464628167799	F
P28213	GO:0005096	0.000591628420897323	0.00262127639562904	0	F
P28213	GO:0005737	0.0435685478233712	0.183624300966822	0.241446317742009	C
P28213	GO:0016020	0.000653490470256391	0.00262127639562904	0	C
P28213	GO:0006470	0.902676445199523	0.809523742496249	8.372548029144	P
P28213	GO:0007242	0.0186669510570651	0.165899406567674	0	P
P28213	GO:0008293	0.0393283018717061	0.183624300966822	0.171343204232556	P
Q53238	GO:0019156	0.180688783397805	0.0517283115926432	0.377876264514343	F
Q53238	GO:0016161	0.260028331874133	0.0129507321188424	0	F
Q53238	GO:0043169	0.277016230152758	1	23.9145847168212	F
Q53238	GO:0005737	0.00288631003568633	0.0253864718651922	0	C
Q53238	GO:0005615	0.00229619240742128	0.0189517163955047	0	C
Q53238	GO:0005993	1	0.0253864718651922	0	P
P05856	GO:0005102	0.0933332796250199	0.814516129032254	5.17211756758631	F
P05856	GO:0005525	0.460228929135676	0.838709677419353	17.8329120760693	F
P05856	GO:0051117	0.0414237803897474	0.814516129032254	3.23721042477699	F
P05856	GO:0005737	0.0762689203690829	0.814516129032254	2.01720131135294	C
P05856	GO:0005634	6.31332381106071e-05	0.00133177752358572	0	C
P05856	GO:0005886	0.0762689203690829	0.814516129032254	3.51521313081871	C
P05856	GO:0050863	0.0584402279895414	0.814516129032254	2.70766233681851	P
P05856	GO:0019058	0.0584402279895414	0.814516129032254	1.65695519111496	P
P05856	GO:0045225	0.0584402279895414	0.814516129032254	3.39902119939898	P
P0A3X4	GO:0016706	0.942496549781476	1	19.825437240794	F
P0A3X4	GO:0003824	0.0572035575477772	1	3.79667322055481	F
P0A3X4	GO:0005509	0.000149946335373391	0.00130031821200496	0	F
P0A3X4	GO:0009654	0.00015901894016073	0.00130031821200496	0	C
P0A3X4	GO:0019898	0.00015901894016073	0.00130031821200496	0	C
P0A3X4	GO:0019867	0.00015901894016073	0.00130031821200496	0	C
P0A3X4	GO:0019538	0.775014181190793	1	7.2695827705147	P
P0A3X4	GO:0008152	0.047038440962325	1	3.20251402262512	P
P0A3X4	GO:0006355	0.177700776336545	0.472440942934343	1.62437841459813	P
Q928V0	GO:0004217	0.99327323059759	0.000637607771909766	0	F
Q928V0	GO:0008234	0.00408433072220571	0.694980694980695	32.3465225974147	F
Q928V0	GO:0017111	0.000117050292381357	0.000637607771909766	0	F
Q928V0	GO:0005622	0.000803410721551251	0.00248272384194312	0	C
Q928V0	GO:0005783	0.00020633020533439	0.000637607771909766	0	C
Q928V0	GO:0008152	0.000206160057146699	0.694980694980695	3.13752193899747	P
Q928V0	GO:0006510	0.000206160057146699	0.000637607771909766	0	P
Q928V0	GO:0006419	0.00123696034288019	0.000637607771909766	0	P
P63704	GO:0009025	0.337261842410567	0.978260869565217	23.348005268758	F
P63704	GO:0009024	0.319634916849042	0.978260869565217	20.145496395563	F
P63704	GO:0008800	1.61717653656803e-05	0.000897502244155594	0	F
P63704	GO:0016020	0.000471671645406988	0.000897502244155594	0	C
P63704	GO:0005875	4.71671645406988e-05	0.000897502244155594	0	C
P63704	GO:0016469	0.000471671645406988	0.000897502244155594	0	C
P63704	GO:0017001	4.71649399042178e-05	0.000897502244155594	0	P
P63704	GO:0019512	0.983623875908925	0.978260869565217	9.47629725984766	P
P63704	GO:0015986	0.000471649399042178	0.000897502244155594	0	P
Q39618	GO:0005200	0.895984067975549	0.543624161071782	62.8071523664886	F
Q39618	GO:0005198	0.00135968684250524	0.543624161071782	32.7155378002415	F
Q39618	GO:0003774	0.0492373838144448	0.0156451797408835	2.55756378412317	F
Q39618	GO:0005882	0.000704103619727086	0.00110832491895724	0	C
Q39618	GO:0016459	0.0509944188409822	0.0156451797408835	3.42095916248824	C
Q39618	GO:0005622	0.000704103619727086	0.0156451797408835	1.19325615393678	C
Q39618	GO:0019835	0.000696693364280304	0.00110832491895724	0	P
Q39618	GO:0048193	0.000696693364280304	0.00110832491895724	0	P
Q39618	GO:0001539	0.000696693364280304	0.00110832491895724	0	P
Q7YJX1	GO:0005488	0.974981362575287	0.968421052631486	14.4520399195727	F
Q7YJX1	GO:0005515	0.0232854738317338	0.663157893731155	0.398035640451239	F
Q7YJX1	GO:0004096	6.10376630087258e-05	0.00173832013604873	0	F
Q7YJX1	GO:0009579	0.023874026147203	0.663157893731155	0.575680979749536	C
Q7YJX1	GO:0009358	6.25804213031976e-05	0.00173832013604873	0	C
Q7YJX1	GO:0016020	6.25804213031976e-05	0.00173832013604873	0	C
Q7YJX1	GO:0015979	0.969290129642444	0.968421052631486	41.3365145967855	P
Q7YJX1	GO:0048564	0.023307375165576	0.663157893731155	0.982620502350685	P
Q7YJX1	GO:0008152	0.000183285217374739	0.663157893731155	0.106859198374908	P
Q9GK74	GO:0001599	0.703413263636244	0.0774439754850773	0.0976986259504693	F
Q9GK74	GO:0004943	0.655981416049073	0.0373685058844211	0.0792965527399303	F
Q9GK74	GO:0015052	0.656702580476925	0.0479434064851536	0.728414505644461	F
Q9GK74	GO:0016021	0.949234438342242	0.825688073394495	31.2084733401042	C
Q9GK74	GO:0043235	0.0168043987693518	0.0726892105853711	1.10885212445626	C
Q9GK74	GO:0005887	0.0128938948754868	0.15137109039522	0.691439065930337	C
Q9GK74	GO:0007190	0.657181574898868	0.0821604842493631	3.16540089119024	P
Q9GK74	GO:0007631	0.148915227517377	0.0961547516047485	1.09251738987991	P
Q9GK74	GO:0007601	0.131093076223833	0.0630236382492575	20.4633342892314	P
Q8YAD4	GO:0008870	0.199885019111242	0.00245429570634835	0	F
Q8YAD4	GO:0019134	0.198227487420399	0.687022900763359	44.2728028670567	F
Q8YAD4	GO:0000287	0.198229101433137	0.687022900763359	29.1131338425489	F
Q8YAD4	GO:0005737	0.000336004616111004	0.00889744954729634	0	C
Q8YAD4	GO:0009099	0.0994600595365288	0.000630306919559654	0	P
Q8YAD4	GO:0006535	0.0990984112080694	0.00889744954729634	0	P
Q8YAD4	GO:0000902	0.265704688099033	0.687022900763359	19.4850589471881	P
P57830	GO:0004372	0.979755241288777	0.740740740740741	63.1251736585819	F
P57830	GO:0016740	9.06489971263498e-05	0.740740740740741	25.775498164065	F
P57830	GO:0003824	4.01541640197938e-06	0.740740740740741	14.7859566667499	F
P57830	GO:0009331	4.09755651095684e-06	0.000679590176644565	0	C
P57830	GO:0005576	4.09755651095684e-06	0.000679590176644565	0	C
P57830	GO:0005961	8.15160127728589e-05	0.00264619537063074	0	C
P57830	GO:0006730	0.244851848703621	0.740740740740741	15.1315395571999	P
P57830	GO:0008152	2.33657171745548e-05	0.740740740740741	11.8433935288303	P
P57830	GO:0030001	1.03501513487176e-06	0.000679590176644565	0	P
P32225	GO:0008270	0.441940634606251	0.0915318458742	11.1848350705299	F
P32225	GO:0005515	0.441940634606251	0.0915318458742	10.2594253027028	F
P32225	GO:0004984	0.0623076116420721	0.00185551025758011	0	F
P32225	GO:0016021	0.0949490254909111	0.00185551025758011	2.51114954756576	C
P32225	GO:0016020	0.00558523679358301	0.00185551025758011	2.02986982836539	C
P32225	GO:0050909	0.080790356531831	0.00185551025758011	6.74427836724726	P
P32225	GO:0007186	0.0858397538150704	0.00185551025758011	5.32886468469059	P
P32225	GO:0006418	0.00504939728323944	0.00185551025758011	0.142098616056777	P
P38511	GO:0019843	0.495970802457214	0.409628749806178	61.1000532479097	F
P38511	GO:0003735	0.501839043519868	0.409628749806178	48.3736859856324	F
P38511	GO:0016990	1.25702308362093e-05	0.0019896435292124	0	F
P38511	GO:0005840	0.333231012098618	0.409628749806178	22.2564626074936	C
P38511	GO:0005634	8.34646280320606e-06	0.0019896435292124	0	C
P38511	GO:0015934	0.332574300466264	0.409628749806178	15.7266282331136	C
P38511	GO:0006000	0.000125175814288879	0.0019896435292124	0	P
P38511	GO:0005975	2.50351628577757e-05	0.0019896435292124	0	P
P38511	GO:0008152	5.00703257155514e-05	0.409628749806178	5.26803451580019	P
O25991	GO:0003724	0.0390341421794533	0.000642569700095834	0	F
O25991	GO:0004003	0.038983271352658	0.000642569700095834	0	F
O25991	GO:0005525	0.518989877168907	0.700389105058366	55.2556011197978	F
O25991	GO:0005622	0.936482504259109	0.700389105058366	28.7052030030432	C
O25991	GO:0016020	0.0540931685587895	0.245136186398676	2.4332953101056	C
O25991	GO:0009276	0.00330647317687779	0.0132735756855675	0.161842007316307	C
O25991	GO:0006415	0.00428685561062195	0.00250204465005163	0.0788473090440099	P
O25991	GO:0007264	0.351439736210296	0.319066147859063	25.722520936906	P
O25991	GO:0006355	0.000130712515365335	0.000642569700095834	0	P
Q8FDE1	GO:0000287	0.000115211411514393	0.000912377971959278	0	F
Q8FDE1	GO:0008963	0.000115211411514393	0.000912377971959278	0	F
Q8FDE1	GO:0005554	0.000115211411514393	0.000912377971959278	0	F
Q8FDE1	GO:0016021	0.99907767113102	0.994475138121547	7.0282405913794	C
Q8FDE1	GO:0016020	0.000461164434490198	0.994475138121547	5.2785493258099	C
Q8FDE1	GO:0017101	0.00011529110862255	0.000912377971959278	0	C
Q8FDE1	GO:0008152	0.000115237964971602	0.000912377971959278	0	P
Q8FDE1	GO:0006418	0.000115237964971602	0.000912377971959278	0	P
Q8FDE1	GO:0042773	0.000115237964971602	0.000912377971959278	0	P
Q6F0H9	GO:0003735	0.994870823861906	0.258432716004121	46.8425688052126	F
Q6F0H9	GO:0005524	0.000415630360289406	0.00337021250866591	0	F
Q6F0H9	GO:0009055	0.000809192932071061	0.0131229688788422	0	F
Q6F0H9	GO:0005840	0.499791200634488	0.258432716004121	13.6793783742096	C
Q6F0H9	GO:0005622	0.499791200634488	0.258432716004121	12.3796071670803	C
Q6F0H9	GO:0019028	0.000104399682756211	0.00337021250866591	0	C
Q6F0H9	GO:0006457	0.998562645701276	0.00337021250866591	0	P
Q6F0H9	GO:0006118	0.000811856558183661	0.0131229688788422	0	P
Q6F0H9	GO:0006683	0.000208499246846832	0.00337021250866591	0	P
Q75CB4	GO:0008270	0.957942277776402	0.487068965517241	15.4624470150975	F
Q75CB4	GO:0004784	0.0178938701424904	0.0683027927052194	0.112675912900208	F
Q75CB4	GO:0015035	0.0118022067226388	0.0450502698869116	0	F
Q75CB4	GO:0005576	0.00019825429483294	0.000711812124675127	0	C
Q75CB4	GO:0006801	0.0190161903840738	0.0683027927052194	0.461654899685348	P
Q75CB4	GO:0001558	0.000198175716459101	0.000711812124675127	0	P
Q75CB4	GO:0045892	0.000792702865836402	0.000711812124675127	0	P
Q9KSX8	GO:0004808	0.999610189913356	0.799086757990868	33.4230161005616	F
Q9KSX8	GO:0005554	1.69482646367111e-05	0.00075406581244123	0	F
Q9KSX8	GO:0005524	0.000118637852456978	0.00075406581244123	0	F
Q9KSX8	GO:0005737	0.999779635211715	0.799086757990868	12.3625319917791	C
Q9KSX8	GO:0016469	8.47556878018188e-05	0.00075406581244123	0	C
Q9KSX8	GO:0016020	8.47556878018188e-05	0.00075406581244123	0	C
Q9KSX8	GO:0009435	5.08590164492874e-05	0.00075406581244123	0	P
Q9KSX8	GO:0015986	5.08590164492874e-05	0.00075406581244123	0	P
Q9KSX8	GO:0042777	8.47650274154789e-05	0.00075406581244123	0	P
O69531	GO:0003934	0.980649910895451	0.828828828828749	35.4122222353751	F
O69531	GO:0003848	0.0190638859223808	0.351349763015358	0.409554102640676	F
O69531	GO:0008760	0.000122658506643708	0.00148775146778945	0	F
O69531	GO:0005737	0.99983325608494	0.828828828828749	11.5312932695134	C
O69531	GO:0016020	4.16859787648756e-05	0.00148775146778945	0	C
O69531	GO:0046654	0.671440884525592	0.828828828828749	14.8622029960647	P
O69531	GO:0019277	8.41629068778799e-05	0.00148775146778945	0	P
O69531	GO:0006730	0.328460925416384	0.828828828828749	10.4488504413762	P
Q4FRV6	GO:0016853	0.331189579592793	0.39565217391299	28.4443434660182	F
Q4FRV6	GO:0003824	0.331189579592793	0.39565217391299	27.0038224853286	F
Q4FRV6	GO:0003677	0.00178285930833798	0.265217390520959	0.00330153832623661	F
Q4FRV6	GO:0005694	0.000141492589855099	0.000718001795324475	0	C
Q4FRV6	GO:0005737	1.41492589855099e-05	0.000718001795324475	0	C
Q4FRV6	GO:0008616	0.994027639640808	0.39565217391299	8.64760863834937	P
Q4FRV6	GO:0006355	0.00545186133679001	0.278260869262851	0.00338383017035738	P
Q4FRV6	GO:0006268	0.000154742952605938	0.000718001795324475	0	P
Q6AEC4	GO:0005554	0.991571418343717	0.40475221707039	52.2543968239721	F
Q6AEC4	GO:0005515	0.00722814738354774	0.082863015404064	0.053371998449892	F
Q6AEC4	GO:0004871	0.000171490610390811	0.00196595729672178	0	F
Q6AEC4	GO:0016020	0.000172828757650653	0.00196595729672178	0	C
Q6AEC4	GO:0005737	0.000172828757650653	0.00196595729672178	0	C
Q6AEC4	GO:0008152	0.000345538077468007	0.00196595729672178	0	P
Q6AEC4	GO:0009098	0.000172769038734003	0.00196595729672178	0	P
Q6AEC4	GO:0007165	0.000172769038734003	0.00196595729672178	0	P
Q7NAV3	GO:0005525	0.51033903226911	1	74.0505160672765	F
Q7NAV3	GO:0003743	0.435402622172741	0.122062608473043	5.67457786136336	F
Q7NAV3	GO:0016149	0.0398916435655685	0.299999990862012	8.86676581559096	F
Q7NAV3	GO:0005622	0.831833066567565	1	40.1855816466072	C
Q7NAV3	GO:0005634	0.115887799694915	0.000917446738470163	0	C
Q7NAV3	GO:0000786	2.54810672057134e-06	0.000917446738470163	0	C
Q7NAV3	GO:0001514	0.947480523587138	0.032013358439451	0	P
Q7NAV3	GO:0006449	0.958192452061569	0.299999990862012	3.69881849679364	P
Q7NAV3	GO:0016539	0.49030782978638	0.383333333254659	0.0161944291176576	P
O24707	GO:0003735	1	0.844213538946794	44.3553897517516	F
O24707	GO:0005840	0.5	0.844213538946794	13.4263253220051	C
O24707	GO:0005622	0.5	0.844213538946794	12.151802831149	C
O24707	GO:0006412	1	0.844213538946794	12.8929919814622	P
Q9PMI3	GO:0003735	0.992311735029125	0.820895504471593	47.9211075926082	F
Q9PMI3	GO:0000107	4.49335571358584e-05	0.00246478228245715	0	F
Q9PMI3	GO:0004420	4.49335571358584e-05	0.00246478228245715	0	F
Q9PMI3	GO:0015935	0.000951778568616456	0.103887959611065	0	C
Q9PMI3	GO:0005622	0.498707914078839	0.820895504471593	12.0492194049456	C
Q9PMI3	GO:0016020	2.25813170412715e-05	0.00246478228245715	0	C
Q9PMI3	GO:0009088	0.000270635621689619	0.00246478228245715	0	P
Q9PMI3	GO:0006096	0.00315973781146876	0.172661656132982	0	P
Q9PMI3	GO:0006396	4.51059369482699e-05	0.00246478228245715	0	P
P57831	GO:0008479	0.979487207378492	0.782608695652174	46.333980624113	F
P57831	GO:0004672	0.0101440912896424	0.647826086956522	0.0996992639192009	F
P57831	GO:0003824	3.36915063334367e-05	0.782608695652174	8.65258851753697	F
P57831	GO:0005669	2.2928499289176e-05	0.000718001795324475	0	C
P57831	GO:0005576	1.1464249644588e-05	0.000718001795324475	0	C
P57831	GO:0005634	2.2928499289176e-05	0.000718001795324475	0	C
P57831	GO:0008616	0.999954297088444	0.782608695652174	8.43603426312399	P
P57831	GO:0006189	7.61715192599015e-06	0.000718001795324475	0	P
P57831	GO:0009236	3.80857596299508e-06	0.000718001795324475	0	P
Q646G1	GO:0016493	0.999746330778879	0.000943659502426454	0	F
Q646G1	GO:0005315	2.5366922112093e-05	0.000943659502426454	0	F
Q646G1	GO:0005524	5.0733844224186e-05	0.000943659502426454	0	F
Q646G1	GO:0016469	0.999858440880616	0.000943659502426454	0	C
Q646G1	GO:0016021	0.999773505408985	0.925714285714286	14.3911660880201	C
Q646G1	GO:0016020	0.000141559119384207	0.925714285714286	10.8048630831972	C
Q646G1	GO:0050909	0.499950443785514	0.925714285714286	42.5986240692429	P
Q646G1	GO:0007186	0.499964602703939	0.925714285714286	31.3265542024676	P
Q646G1	GO:0006817	7.07945921222806e-05	0.000943659502426454	0	P
Q7N3Y5	GO:0015087	0.994629985499047	0.0243061964666733	0	F
Q7N3Y5	GO:0015095	0.994629985499047	0.0243061964666733	0	F
Q7N3Y5	GO:0005198	0.000137460858618814	0.000878406451726752	0	F
Q7N3Y5	GO:0016020	0.999583487593739	0.595744680851064	6.85598406143903	C
Q7N3Y5	GO:0005576	0.000138837468753801	0.000878406451726752	0	C
Q7N3Y5	GO:0006829	0.999861480486722	0.595744680851064	8.09941426569516	P
Q7N3Y5	GO:0006412	6.92597566387851e-05	0.000878406451726752	0	P
P30363	GO:0004067	0.69106085758405	0.174855236351356	26.1157946901512	F
P30363	GO:0004637	0.000414281680630573	0.000902406628003439	0	F
P30363	GO:0003824	0.000414281680630573	0.174855236351356	6.68190210610946	F
P30363	GO:0008372	0.0168801571585923	0.0508803064845671	0	C
P30363	GO:0005622	0.000598768629912783	0.000902406628003439	0	C
P30363	GO:0006528	0.260422040877547	0.169387886209812	4.93893995434489	P
P30363	GO:0008152	0.000296598050741062	0.174855236351356	3.14277916758757	P
P30363	GO:0006450	0.121670744300828	0.0808700244386418	2.35779902565389	P
P14192	GO:0008870	0.00134942995151789	0.000632721888600112	0	F
P14192	GO:0019134	0.199297975956428	0.689655172413793	42.2124100060405	F
P14192	GO:0019186	0.198473965376568	0.689655172413793	42.4491464924239	F
P14192	GO:0015627	7.83597538442501e-06	0.000632721888600112	0	C
P14192	GO:0043234	7.83597538442501e-06	0.000632721888600112	0	C
P14192	GO:0005874	7.83597538442501e-06	0.000632721888600112	0	C
P14192	GO:0045226	0.46732764562619	0.0220781782341041	0	P
P14192	GO:0009252	0.265749244168233	0.689655172413793	18.3185859751433	P
P14192	GO:0019877	0.0985233123714023	0.000632721888600112	0	P
Q8D274	GO:0004427	0.5	0.61764705788686	31.9334365356572	F
Q8D274	GO:0000287	0.5	0.61764705788686	25.4788775692613	F
Q8D274	GO:0005737	1	0.61764705788686	10.6345415235027	C
Q8D274	GO:0006796	1	0.61764705788686	15.6698835578721	P
P95095	GO:0016491	0.000852939489799417	0.00357236375035149	0	F
P95095	GO:0004764	0.000852939489799417	0.00357236375035149	0	F
P95095	GO:0050661	0.000852939489799417	0.00357236375035149	0	F
P95095	GO:0016020	0.998926178624324	0.905555555555556	4.78532106732417	C
P95095	GO:0005737	0.000854396987660901	0.00357236375035149	0	C
P95095	GO:0009267	0.998073427694238	0.905555555555556	4.84382611876467	P
P95095	GO:0016089	0.000853667616620796	0.00357236375035149	0	P
P95095	GO:0006118	0.000853667616620796	0.00357236375035149	0	P
Q3J8T6	GO:0019843	0.49516826096035	0.661764301011758	56.5172968090063	F
Q3J8T6	GO:0003735	0.504637164875041	0.661764301011758	45.0691653857561	F
Q3J8T6	GO:0003924	1.8530872819973e-05	0.00242853548418573	0	F
Q3J8T6	GO:0005840	0.499479747726929	0.661764301011758	17.325151261816	C
Q3J8T6	GO:0005622	0.499498089213298	0.661764301011758	15.6485429894256	C
Q3J8T6	GO:0005763	0.000994650830218315	0.263396846564135	0	C
Q3J8T6	GO:0006412	0.99792123013267	0.661764301011758	16.9118283503807	P
Q3J8T6	GO:0006413	0.997957873633488	0.00242853548418573	0	P
Q3J8T6	GO:0006260	5.49652512269833e-05	0.00242853548418573	0	P
P75876	GO:0003723	0.628649540586836	0.207048393113597	22.1089204831635	F
P75876	GO:0008276	0.0792638241604587	0.00283271134389105	0.625278492195788	F
P75876	GO:0008170	0.143820807593939	0.0605249036931195	11.7623569701219	F
P75876	GO:0005737	0.0158647031346362	0.00283271134389105	0.219305535236056	C
P75876	GO:0006306	0.222003538944848	0.0605249036931195	12.0528350017347	P
P75876	GO:0006479	0.0175437703500574	0.00283271134389105	0.527355369979095	P
P75876	GO:0008295	0.00404580535463854	0.000727490805835372	0	P
P43111	GO:0015542	0.955381149534152	0.0995182705134341	20.3829356862007	F
P43111	GO:0016651	0.00273053219440644	0.00068522992914784	0	F
P43111	GO:0003924	0.00136526609720322	0.00068522992914784	0	F
P43111	GO:0009276	0.710550933849692	0.0995182705134341	6.87925646010188	C
P43111	GO:0016020	0.282341287536968	0.0995182705134341	1.21037939826951	C
P43111	GO:0016021	0.00101539694476293	0.00068522992914784	0	C
P43111	GO:0006413	0.284125509608034	0.00068522992914784	0	P
P43111	GO:0006859	0.704900905620259	0.0995182705134341	10.2899863476507	P
P43111	GO:0006118	0.00201464579618396	0.00068522992914784	0	P
Q32IQ0	GO:0004823	0.524792125613974	0.000917446738470163	0	F
Q32IQ0	GO:0004819	0.198436743642851	1	37.3850004265523	F
Q32IQ0	GO:0003824	7.38976790722723e-06	1	23.0553490439416	F
Q32IQ0	GO:0017101	0.147791091109749	0.099505475368673	25.9906806001446	C
Q32IQ0	GO:0005634	1.15313778084355e-05	0.000917446738470163	0	C
Q32IQ0	GO:0005971	1.15313778084355e-05	0.000917446738470163	0	C
Q32IQ0	GO:0009099	0.515979197156914	0.000917446738470163	0	P
Q32IQ0	GO:0031119	0.999347308948287	0.000917446738470163	0	P
Q32IQ0	GO:0006430	0.516299187059451	0.0642685053383878	0	P
Q5L6Q6	GO:0016564	0.817945570417812	0.999999999997306	71.323408146932	F
Q5L6Q6	GO:0003700	0.00505608160760558	0.0020139074746906	0	F
Q5L6Q6	GO:0004674	5.63280480236049e-05	0.0020139074746906	0	F
Q5L6Q6	GO:0005622	3.44007823652858e-05	0.0020139074746906	0	C
Q5L6Q6	GO:0016020	3.44007823652858e-05	0.0020139074746906	0	C
Q5L6Q6	GO:0005634	0.000275206258922286	0.0020139074746906	0	C
Q5L6Q6	GO:0006351	0.104843520658682	0.0020139074746906	0	P
Q5L6Q6	GO:0008152	0.000133885647047016	0.365820440583876	2.54745110581803	P
Q5L6Q6	GO:0006396	0.00582890621201511	0.341403030810719	0.103799550956034	P
Q17162	GO:0005198	0.431438235306635	0.522222222222196	10.1336096927257	F
Q17162	GO:0005515	0.279372824516828	0.522222222222196	6.86197103229235	F
Q17162	GO:0016491	0.279372824516828	0.522222222222196	4.13469375408648	F
Q17162	GO:0005925	0.540068507344323	0.522222222222196	2.21204668598986	C
Q17162	GO:0016459	0.278643591110967	0.000917446738470163	0	C
Q17162	GO:0043034	0.180022835781441	0.522222222222196	2.37158935977482	C
Q17162	GO:0030032	0.218870807241122	0.522222222222196	6.77797616528965	P
Q17162	GO:0007155	0.338004367459728	0.522222222222196	5.91396694068434	P
Q17162	GO:0030334	0.218870807241122	0.522222222222196	5.78698380013751	P
P30364	GO:0003948	0.996816959544386	0.131059580293648	1.8101636884472	F
P30364	GO:0004067	0.927247783247956	0.923497267759563	26.0434883262048	F
P30364	GO:0003824	0.000198940028475895	0.923497267759563	4.58532327546173	F
P30364	GO:0009288	0.000214181320419422	0.000902406628003439	0	C
P30364	GO:0005737	0.000428362640838844	0.000902406628003439	0	C
P30364	GO:0005622	0.000214181320419422	0.000902406628003439	0	C
P30364	GO:0006413	0.000427812863694612	0.000902406628003439	0	P
P30364	GO:0006516	0.997005309954138	0.923497267759563	6.98909886815913	P
P30364	GO:0009296	0.000213906431847306	0.000902406628003439	0	P
P66167	GO:0003735	0.998088978445768	0.999753210848028	45.2639447412041	F
P66167	GO:0046982	0.000147001658017815	0.00611631158980109	0	F
P66167	GO:0005554	0.000147001658017815	0.00611631158980109	0	F
P66167	GO:0005622	0.499668783720709	0.999753210848028	12.0528852924477	C
P66167	GO:0005634	7.3603617620257e-05	0.00611631158980109	0	C
P66167	GO:0016469	7.3603617620257e-05	0.00611631158980109	0	C
P66167	GO:0006412	0.998529334849175	0.999753210848028	13.0251973072964	P
P66167	GO:0015986	0.000147066515082483	0.00611631158980109	0	P
P66167	GO:0006355	0.000147066515082483	0.00611631158980109	0	P
Q9CN40	GO:0008113	0.969965160542171	0.48999992097773	47.032592674152	F
Q9CN40	GO:0009055	0.0283445204754584	0.359995576194286	0.61452823168089	F
Q9CN40	GO:0003924	0.000433415123684891	0.00165140412924629	0	F
Q9CN40	GO:0009288	4.46576353952118e-05	0.00165140412924629	0	C
Q9CN40	GO:0005622	0.000446576353952118	0.00165140412924629	0	C
Q9CN40	GO:0006420	0.985135664320296	0.00165140412924629	0	P
Q9CN40	GO:0019538	0.502518588427827	0.48999992097773	23.9550646924177	P
Q9CN40	GO:0006118	0.0146847010577466	0.359995576194286	0.277986364384738	P
P26353	GO:0018620	0.189753508234389	0.0145782433811575	0	F
P26353	GO:0018662	0.000358368419265683	0.0145782433811575	0	F
P26353	GO:0005344	0.188079699855495	0.769230769230769	27.4898976200411	F
P26353	GO:0016020	0.0228520104618607	0.39743589743587	1.25905639172304	C
P26353	GO:0009276	0.0144676027509974	0.0348133943709564	0.544571890804797	C
P26353	GO:0016021	0.0144676027509974	0.0348133943709564	0.354940067376441	C
P26353	GO:0015671	0.327956489003098	0.769230769230769	16.2975755929559	P
P26353	GO:0006118	0.338287378659433	0.769230769230769	9.12549811985017	P
P26353	GO:0006814	0.0050329326790712	0.0348133943709564	0.017151811626501	P
O84429	GO:0005554	0.998357301121858	0.88372093021497	51.4756037687001	F
O84429	GO:0003700	0.00041067471953546	0.00192023735958871	0	F
O84429	GO:0016769	0.00041067471953546	0.00192023735958871	0	F
O84429	GO:0005622	0.000411012304261016	0.00192023735958871	0	C
O84429	GO:0006355	0.000410843442551002	0.00192023735958871	0	P
O84429	GO:0009058	0.000410843442551002	0.00192023735958871	0	P
P57145	GO:0003723	0.497036232904479	0.383333333254659	0	F
P57145	GO:0003899	0.496419840900427	1	56.0307070682249	F
P57145	GO:0005509	0.00302412275508616	0.0189517163955047	0	F
P57145	GO:0005634	0.93249042446482	1	24.260906651517	C
P57145	GO:0005622	2.96028635718509e-06	1	10.7709805520055	C
P57145	GO:0016020	6.05942569716657e-05	0.00357236375035149	0	C
P57145	GO:0006351	0.998439294062637	1	20.5634881835848	P
P57145	GO:0008152	1.48891114886146e-06	1	11.8945966323366	P
P57145	GO:0009405	2.89876893810541e-05	0.00357236375035149	0	P
Q5FHN7	GO:0004040	0.506267315868769	0.640569395017794	47.2877713927879	F
Q5FHN7	GO:0017068	0.490345132310379	0.640569395017794	46.4940392299747	F
Q5FHN7	GO:0008538	0.00261127925236024	0.419928825622776	0.0624467338827968	F
Q5FHN7	GO:0008537	0.00515786881993438	0.419928825622776	0.22784256092833	C
Q5FHN7	GO:0006412	0.968542857553175	0.640569395017794	14.9261130569736	P
Q5FHN7	GO:0016089	7.21841175199181e-06	0.00058768830222288	0	P
P58420	GO:0008137	0.975945788587984	0.618556701030928	31.1787929548632	F
P58420	GO:0004129	0.0137588251720018	0.0435161618013811	0.124500577182471	F
P58420	GO:0015386	0.00842414309120306	0.0685538121975146	0.804211807462092	F
P58420	GO:0005739	0.232392956554695	0.13402001269658	15.9565082195697	C
P58420	GO:0031678	0.0218819999816885	0.501718213058419	2.73621185474752	C
P58420	GO:0016020	0.00669323918719731	0.501718213058419	1.77093895071797	C
P58420	GO:0006120	0.963706618926678	0.13402001269658	5.5570251802134	P
P58420	GO:0019684	0.0192447557671617	0.0435161618013811	0.891580692816856	P
P58420	GO:0030004	0.00864280179026969	0.0720334565286432	0.546613010715453	P
P50271	GO:0004129	0.999503951299272	0.999996760811662	15.9718175423263	F
P50271	GO:0003824	8.26747834546235e-05	0.999996760811662	5.19970042555825	F
P50271	GO:0004808	8.26747834546235e-05	0.00412851032311573	0	F
P50271	GO:0016020	0.999917304706099	0.999996760811662	18.0716614874994	C
P50271	GO:0005737	8.26952939011715e-05	0.00412851032311573	0	C
P50271	GO:0006177	0.000248003846699549	0.00412851032311573	0	P
P50271	GO:0006118	0.999421324357701	0.999996760811662	16.2964197478801	P
P50271	GO:0006811	8.26679488998495e-05	0.00412851032311573	0	P
Q979L5	GO:0003896	0.930375505889921	0.52356020942408	27.6547904383086	F
Q979L5	GO:0003723	0.000437056744729898	0.000864609491751986	0	F
Q979L5	GO:0043565	0.0621945294496703	0.246073221135008	0.888046503172698	F
Q979L5	GO:0005658	0.694710288880233	0.52356020942408	2.87161817999826	C
Q979L5	GO:0005737	0.000439361053270339	0.000864609491751986	0	C
Q979L5	GO:0005622	0.0625224396972702	0.52356020942408	0.717908087831625	C
Q979L5	GO:0006269	0.997189339205214	0.52356020942408	10.360577461184	P
Q979L5	GO:0006457	0.00117110866449432	0.000864609491751986	0	P
Q979L5	GO:0000105	0.000234221732898864	0.000864609491751986	0	P
Q5PAJ6	GO:0008745	0.00101284971238895	0.00284724849870051	0	F
Q5PAJ6	GO:0003824	0.000506424856194473	0.00284724849870051	0	F
Q5PAJ6	GO:0008792	0.000506424856194473	0.00284724849870051	0	F
Q5PAJ6	GO:0009507	0.000506938308514451	0.00284724849870051	0	C
Q5PAJ6	GO:0006364	0.996959911286343	0.160536139425444	14.512388769258	P
Q5PAJ6	GO:0009253	0.00101336290455216	0.00284724849870051	0	P
Q5PAJ6	GO:0006595	0.00152004435682824	0.00284724849870051	0	P
Q6CWQ4	GO:0005010	0.611277416255885	0.0439202645597914	0	F
Q6CWQ4	GO:0004674	0.262671244147364	0.504716981132075	37.114483564107	F
Q6CWQ4	GO:0005524	0.293643743119632	0.504716981132075	22.7051296648433	F
Q6CWQ4	GO:0005884	0.0172512601056026	0.0545675988722161	0	C
Q6CWQ4	GO:0009288	0.0212397006272823	0.150936359680652	3.09533998226602	C
Q6CWQ4	GO:0016020	0.0531949501685583	0.0940998082522488	5.17034963117737	C
Q6CWQ4	GO:0051290	0.698248268647775	0.049300295347941	0.0116404149483814	P
Q6CWQ4	GO:0006468	0.698248268647775	0.504716981132075	27.9975395130428	P
Q6CWQ4	GO:0005975	0.00153600437307383	0.150936359680652	0.213145371768677	P
P51547	GO:0004785	0.66194204192811	0.421568125096307	38.3007970932275	F
P51547	GO:0000287	0.335416526129522	0.00161902365612382	0	F
P51547	GO:0005375	0.00242670779551403	0.274461260063519	0.0255047804876815	F
P51547	GO:0005634	4.29725054490746e-05	0.00161902365612382	0	C
P51547	GO:0005576	4.29725054490746e-05	0.00161902365612382	0	C
P51547	GO:0005737	4.29725054490746e-05	0.00161902365612382	0	C
P51547	GO:0006801	0.984965729811559	0.421568125096307	33.9598427852096	P
P51547	GO:0006825	0.0143567559205216	0.274461260063519	0.0578937958296817	P
P51547	GO:0007593	4.23446417449602e-05	0.00161902365612382	0	P
P61844	GO:0005488	0.974608068004512	0.999999999999965	14.1246614774184	F
P61844	GO:0003777	0.0001181483327547	0.00173832013604873	0	F
P61844	GO:0051087	5.90741663773498e-05	0.00173832013604873	0	F
P61844	GO:0009579	0.0245887465865169	0.705263157612809	0.645520438242289	C
P61844	GO:0005871	0.000121211813917006	0.00173832013604873	0	C
P61844	GO:0005741	6.06059069585028e-05	0.00173832013604873	0	C
P61844	GO:0015979	0.969086660663336	0.999999999999965	41.270726626417	P
P61844	GO:0048564	0.0239943919575165	0.705263157612809	1.02905002633398	P
P61844	GO:0006118	5.91409521988605e-05	0.00173832013604873	0	P
Q7SIC9	GO:0004802	0.970186685209228	1	55.251900638063	F
Q7SIC9	GO:0008661	0.0112653762006509	0.0580647922986861	0.352849199961671	F
Q7SIC9	GO:0016740	1.8288329307109e-05	1	18.6701875937841	F
Q7SIC9	GO:0009535	0.0405427881193576	1	3.30969866482366	C
Q7SIC9	GO:0045239	1.85979243642957e-05	0.000917446738470163	0	C
Q7SIC9	GO:0006106	1.76754061033631e-05	0.000917446738470163	0	P
Q7SIC9	GO:0009051	0.0385317323877281	1	4.93260596365575	P
Q7SIC9	GO:0019253	0.0385317323877281	1	5.95242783916064	P
P32228	GO:0005515	0.98871971918356	0.449999999998308	24.2156523880778	F
P32228	GO:0003968	0.000995318895568249	0.000917446738470163	0	F
P32228	GO:0004645	0.000331772965189416	0.000917446738470163	0	F
P32228	GO:0005779	0.000333877625012974	0.000917446738470163	0	C
P32228	GO:0005622	0.000333877625012974	0.000917446738470163	0	C
P32228	GO:0009276	0.000667755250025949	0.000917446738470163	0	C
P32228	GO:0009405	0.000332877362284712	0.000917446738470163	0	P
P32228	GO:0015937	0.000665754724569425	0.000917446738470163	0	P
P32228	GO:0007031	0.000332877362284712	0.000917446738470163	0	P
P38514	GO:0003735	1	0.280908078717372	39.5106277953156	F
P38514	GO:0005840	0.5	0.280908078717372	11.9571835859336	C
P38514	GO:0005622	0.5	0.280908078717372	10.829849735542	C
P38514	GO:0006412	1	0.280908078717372	11.4847458188579	P
P66168	GO:0003735	0.999274066426475	0.999823161659962	43.4878737320755	F
P66168	GO:0004518	0.000544450180143692	0.00589787189016533	0	F
P66168	GO:0005840	0.499909208872063	0.999823161659962	12.8281329990828	C
P66168	GO:0005622	0.499909208872063	0.999823161659962	11.6134338871313	C
P66168	GO:0006412	0.999274198147458	0.999823161659962	12.6423510103519	P
P66168	GO:0006139	0.00018145046313545	0.00589787189016533	0	P
P66168	GO:0006310	0.00054435138940635	0.00589787189016533	0	P
P33503	GO:0008137	0.978821770590712	0.72020725388601	28.6781885301886	F
P33503	GO:0004129	0.000194217499443319	0.000855649807899634	0	F
P33503	GO:0017153	0.0204637037685887	0.45077720207231	0.872795771788099	F
P33503	GO:0016020	0.0220704110495673	0.45077720207231	1.45012537123277	C
P33503	GO:0031678	0.00412389551790012	0.017675175912906	0.0685169610736056	C
P33503	GO:0006120	0.972506783754865	0.72020725388601	12.7252657236695	P
P33503	GO:0019684	0.0154245055001463	0.0482440211744859	0.422075694038272	P
P33503	GO:0006835	0.0110388638954441	0.45077720207231	0.320481539484277	P
Q57AT2	GO:0004055	0.250608531858629	0.118255581400081	9.2577235485505	F
Q57AT2	GO:0005554	0.238437894686054	0.118255581400081	5.85148542046645	F
Q57AT2	GO:0005515	0.233569639817024	0.118255581400081	4.92893619064665	F
Q57AT2	GO:0005737	0.0283135838871598	0.00123239114122858	0	C
Q57AT2	GO:0016549	0.53775144518288	0.00123239114122858	0.04011709438853	P
Q57AT2	GO:0006526	0.4528106935214	0.118255581400081	2.47417323392515	P
Q57AT2	GO:0019438	0.00943786129571992	0.00123239114122858	0	P
P25767	GO:0016163	0.356731825534726	0.723926380368098	32.9377363024447	F
P25767	GO:0005525	0.319639559889355	0.435582822039991	0.182779626990651	F
P25767	GO:0016491	0.314405263826705	0.723926380368098	24.3185750296953	F
P25767	GO:0016612	0.969393583463736	0.723926380368098	27.6035722845073	C
P25767	GO:0005840	2.4908667156746e-05	0.00101313136763576	0	C
P25767	GO:0016469	4.98173343134921e-05	0.00101313136763576	0	C
P25767	GO:0030494	0.11536632050827	0.220856181714286	4.52584495385029	P
P25767	GO:0015986	9.7895542343767e-06	0.00101313136763576	0	P
P25767	GO:0006118	0.38571229216784	0.723926380368098	15.290430048554	P
Q9MLL3	GO:0016491	0.955639165209591	0.829493087557604	71.1191200683886	F
Q9MLL3	GO:0003824	1.15595243279186e-06	0.829493087557604	40.6664888087822	F
Q9MLL3	GO:0009055	0.00973366738026266	0.387096774193013	2.74621667229427	F
Q9MLL3	GO:0016020	0.989401549365117	0.829493087557604	60.233287082052	C
Q9MLL3	GO:0016021	0.0103793728126017	0.576036866359447	0.775772709008589	C
Q9MLL3	GO:0009512	0.000217881042050598	0.101250089977639	0	C
Q9MLL3	GO:0006118	0.9831912726857	0.829493087557604	56.1707898665853	P
Q9MLL3	GO:0015979	0.011577954787393	0.115152001909489	1.2516964306057	P
Q9MLL3	GO:0009775	0.00396995410373957	0.0320760059628635	0.243360008284863	P
Q602E0	GO:0016564	0.866896205892455	0.333333332348746	57.4324409012644	F
Q602E0	GO:0003700	0.10846536702247	0.311475406345799	3.74580362694187	F
Q602E0	GO:0003824	0.00752272143006797	0.0632149232836601	0.111557078465024	F
Q602E0	GO:0005622	0.114338665541813	0.311475406345799	3.34993434658421	C
Q602E0	GO:0016020	0.000123631917663721	0.000902406628003439	0	C
Q602E0	GO:0019013	0.00697072657358732	0.0508803064845671	0	C
Q602E0	GO:0045892	0.991470053888026	0.333333332348746	6.51440396150441	P
Q602E0	GO:0006355	0.493872119233931	0.333333332348746	7.61447656201274	P
Q602E0	GO:0005975	0.00431803787020416	0.0632149232836601	0.00175660407702902	P
P66856	GO:0003697	0.499189052070102	0.999999999996241	32.3539154956912	F
P66856	GO:0005515	0.00129047807046777	0.00793858611189221	0	F
P66856	GO:0003711	0.000331417789328266	0.0020387705299337	0	F
P66856	GO:0006260	0.673909081300895	0.182706351509524	13.2447444384809	P
P66856	GO:0006355	0.000663471888192149	0.0020387705299337	0	P
Q87KH5	GO:0003724	0.546374616608251	0.705882352941177	14.4165056965539	F
Q87KH5	GO:0008026	0.276379843331782	0.705882352941177	50.2403032740733	F
Q87KH5	GO:0005524	0.218992562831047	0.705882352941177	30.2739666892225	F
Q87KH5	GO:0005634	0.0344570917366942	0.192156831755972	5.62936645320243	C
Q87KH5	GO:0005694	9.89072308808218e-06	0.000647609462449527	0	C
Q87KH5	GO:0005622	0.00215519570351611	0.192156831755972	3.19981443857417	C
Q87KH5	GO:0006355	0.000291392820358085	0.00543667243835306	0	P
Q87KH5	GO:0006401	0.225258769872932	0.705882352941177	39.0395515374774	P
Q87KH5	GO:0006265	0.000354407143084366	0.000647609462449527	0	P
P80477	GO:0005506	0.251443166823727	0.661971830985883	9.80952107513825	F
P80477	GO:0008177	0.128193388142028	0.661971830985883	9.97780809211335	F
P80477	GO:0016491	0.251377625309633	0.661971830985883	16.4312533866981	F
P80477	GO:0016020	0.923765211928757	0.661971830985883	9.67860424532193	C
P80477	GO:0016469	0.000130330672576133	0.0011629606543988	0	C
P80477	GO:0042777	0.500228093540801	0.0011629606543988	0	P
P80477	GO:0006099	0.499576397709942	0.661971830985883	6.83289947397507	P
P80477	GO:0015986	0.500228093540801	0.0011629606543988	0	P
Q7YRK7	GO:0004129	1	0.833257670218829	3.73552975048862	F
Q7YRK7	GO:0006118	1	0.833257670218829	3.80235118239085	P
Q7MEW9	GO:0008061	0.999512618327223	0.620689655172414	11.9008928562067	F
Q7MEW9	GO:0004814	0.000162460557592456	0.000569449699740101	0	F
Q7MEW9	GO:0005524	0.000162460557592456	0.000569449699740101	0	F
Q7MEW9	GO:0019028	0.999675026089372	0.620689655172414	8.25291733527347	C
Q7MEW9	GO:0006420	0.000162486955313817	0.000569449699740101	0	P
O87579	GO:0004222	0.200700097560925	0.000917446738470163	0	F
O87579	GO:0008955	0.0411985095282138	0.222221502402591	1.53876331533154	F
O87579	GO:0008658	0.210938669293935	1	18.6857395852271	F
O87579	GO:0009274	0.819574026573657	1	27.8850809072415	C
O87579	GO:0016021	0.164783555309215	0.133243906631876	3.62241420345121	C
O87579	GO:0005622	4.29639909164073e-05	0.000917446738470163	0	C
O87579	GO:0006094	0.714578833933076	0.000917446738470163	0	P
O87579	GO:0046677	0.285181836697647	1	6.92784209507456	P
O87579	GO:0006355	2.17572153888281e-05	0.000917446738470163	0	P
P27630	GO:0016833	0.898241170133816	0.338181818181795	42.0143267258508	F
P27630	GO:0004049	0.898241170133816	0.22909090874349	21.5203381628673	F
P27630	GO:0003824	0.0152296752355934	0.338181818181795	10.0450851442092	F
P27630	GO:0031411	5.85625953978214e-05	0.000600510592453198	0	C
P27630	GO:0042597	5.85625953978214e-05	0.000600510592453198	0	C
P27630	GO:0000162	0.907281142115936	0.22909090874349	5.33435250150942	P
P27630	GO:0008152	0.01779292929093	0.338181818181795	2.8547920716692	P
P27630	GO:0006541	0.01805905793427	0.119995991658756	0.160043758380987	P
P63709	GO:0005506	0.320638645626081	0.697674418604651	28.3952868948595	F
P63709	GO:0008386	0.339082909582553	0.000640079119862905	0	F
P63709	GO:0020037	0.320638645626081	0.697674418604651	33.6901067535394	F
P63709	GO:0008372	0.0141973983045458	0.10462533601898	1.34157822979207	C
P63709	GO:0030288	0.00017371429439363	0.000640079119862905	0	C
P63709	GO:0005624	0.00433555270365005	0.00903539450151799	0	C
P63709	GO:0006118	0.981381061506507	0.697674418604651	19.7325845793006	P
P63709	GO:0050814	0.0139366893219734	0.10462533601898	0.571313136444537	P
P63709	GO:0006810	0.000170524352407208	0.000640079119862905	0	P
P04586	GO:0003887	0.182197952777648	0.999999999996241	8.55453241719788	F
P04586	GO:0003723	0.316025769575377	0.999999999996241	7.85433539586306	F
P04586	GO:0016887	1.56552735719571e-05	0.0020387705299337	0	F
P04586	GO:0005634	7.42811896101542e-05	0.0020387705299337	0	C
P04586	GO:0005737	7.42811896101542e-05	0.0020387705299337	0	C
P04586	GO:0006457	0.262796215844844	0.0020387705299337	0	P
P04586	GO:0015074	0.528624188864214	0.999999999996241	9.08354669962458	P
P04586	GO:0008152	1.96407114798359e-05	0.999999999996241	5.99274221751282	P
P43802	GO:0004550	0.338504124722063	0.945945945806836	48.9485465360041	F
P43802	GO:0016301	0.00112695976663246	0.945945945806836	25.8404747726692	F
P43802	GO:0000287	0.318849517447722	0.945945945806836	36.2370184587045	F
P43802	GO:0005880	0.00332898248185449	0.391842233944304	0	C
P43802	GO:0005737	3.79185662844733e-05	0.00223162720168418	0	C
P43802	GO:0006228	0.492625725492545	0.945945945806836	5.85302911556076	P
P43802	GO:0006241	0.491781173432553	0.945945945806836	5.85302911556076	P
P43802	GO:0006183	0.253677517436428	0.945945945806836	5.85302911556076	P
P17334	GO:0008982	0.499086325141662	0.234374999033834	12.5415654546803	F
P17334	GO:0005351	0.499086325141662	0.234374999033834	11.7493417423637	F
P17334	GO:0005524	0.000153638711119488	0.000645079737986833	0	F
P17334	GO:0016020	0.501254068390225	0.234374999033834	9.85577456323385	C
P17334	GO:0016021	0.498437973098142	0.234374999033834	6.42403016044212	C
P17334	GO:0005737	0.000153979255816286	0.000645079737986833	0	C
P17334	GO:0009401	0.996368993796157	0.234374999033834	16.1607050697447	P
P17334	GO:0006118	0.00179929405328619	0.00251181826196589	0	P
P17334	GO:0015727	0.00030528535842615	0.000645079737986833	0	P
Q6ACY8	GO:0019843	0.332485066283995	0.821428571259983	49.40326852981	F
Q6ACY8	GO:0000049	0.332481443499547	0.821428571259983	55.1021885847583	F
Q6ACY8	GO:0003735	0.334982771234188	0.821428571259983	38.9461125821619	F
Q6ACY8	GO:0015935	0.665446399307357	0.821428571259983	15.2589443315201	C
Q6ACY8	GO:0005737	3.61783002794153e-06	0.821428571259983	15.9541940461453	C
Q6ACY8	GO:0005622	0.334524658052419	0.821428571259983	16.0541247212547	C
Q6ACY8	GO:0006350	2.16273373021316e-05	0.00196595729672178	0	P
Q6ACY8	GO:0006777	1.08136686510658e-05	0.00196595729672178	0	P
Q6ACY8	GO:0006529	1.08136686510658e-05	0.00196595729672178	0	P
Q7BS42	GO:0004252	0.971526011963315	1	18.0983441491194	F
Q7BS42	GO:0005488	6.34393858373459e-05	0.000917446738470163	0	F
Q7BS42	GO:0004425	6.34393858373459e-05	0.000917446738470163	0	F
Q7BS42	GO:0009279	6.35038441552903e-05	0.000917446738470163	0	C
Q7BS42	GO:0000015	6.35038441552903e-05	0.000917446738470163	0	C
Q7BS42	GO:0008152	0.00012691097629226	1	2.3627320281699	P
Q7BS42	GO:0007155	0.0268948281562729	0.099505475368673	0.0916819764372701	P
Q7BS42	GO:0000902	0.00019036646443839	0.000917446738470163	0	P
Q9MLL5	GO:0016491	0.955555047586726	0.790909090909091	70.6765155766344	F
Q9MLL5	GO:0009055	0.0102034372638208	0.368181818180434	2.63004757675464	F
Q9MLL5	GO:0045158	0.0108419163598472	0.113581747337996	2.4712182264167	F
Q9MLL5	GO:0016020	0.988944676214503	0.790909090909091	59.8852067835461	C
Q9MLL5	GO:0016021	0.0108459971356179	0.536363636363636	0.807880305830113	C
Q9MLL5	GO:0009512	0.000208055661040746	0.104447609048277	0	C
Q9MLL5	GO:0006118	0.984564476314292	0.790909090909091	55.8989818427982	P
Q9MLL5	GO:0006350	1.26536104465396e-06	0.000750638240566497	0	P
Q9MLL5	GO:0015979	0.0111710630696108	0.113581747337996	1.13116866319193	P
Q48NZ8	GO:0004821	0.64905899858414	0.8	44.2296799792897	F
Q48NZ8	GO:0004592	4.56217413352924e-05	0.00073395739077613	0	F
Q48NZ8	GO:0005524	0.331189655497299	0.8	20.332060057968	F
Q48NZ8	GO:0009503	0.00371270509830251	0.0841450121128795	0.0195517203242954	C
Q48NZ8	GO:0006400	0.680053906593461	0.00073395739077613	0	P
Q48NZ8	GO:0006427	0.7119793995665	0.8	10.5994791186509	P
Q48NZ8	GO:0006164	0.0722010262279335	0.00073395739077613	0	P
Q9Z8P3	GO:0000036	0.348585855439143	0.810737192645347	49.9809276007503	F
Q9Z8P3	GO:0031177	0.301074133736451	0.810737192645347	43.1988398338797	F
Q9Z8P3	GO:0048037	0.349314186432849	0.810737192645347	29.867647867984	F
Q9Z8P3	GO:0005622	9.46509524777684e-05	0.00446325440336836	0	C
Q9Z8P3	GO:0005961	0.000189301904955537	0.00446325440336836	0	C
Q9Z8P3	GO:0005875	9.46509524777684e-05	0.00446325440336836	0	C
Q9Z8P3	GO:0019464	0.996877357793917	0.00446325440336836	0	P
Q9Z8P3	GO:0007018	9.45972301701442e-05	0.00446325440336836	0	P
Q9Z8P3	GO:0051258	9.45972301701442e-05	0.00446325440336836	0	P
P45676	GO:0008983	0.962207010507255	0.158472234418075	17.3411778247983	F
P45676	GO:0008119	0.485049825028963	0.0011388993994802	0	F
P45676	GO:0004672	0.000275285082910645	0.0011388993994802	0	F
P45676	GO:0005961	0.000564974639811031	0.0011388993994802	0	C
P45676	GO:0016020	0.000564974639811031	0.0011388993994802	0	C
P45676	GO:0005622	0.000564974639811031	0.0011388993994802	0	C
P45676	GO:0008152	0.000554735244992338	0.0011388993994802	0	P
P45676	GO:0007165	0.0153499599476602	0.0315142409361006	0	P
P45676	GO:0006935	0.0153499599476602	0.0315142409361006	0	P
P38517	GO:0019843	0.331994913059368	0.633663365648077	45.9225272571381	F
P38517	GO:0000049	0.331991342221426	0.633663365648077	51.2199259788785	F
P38517	GO:0003735	0.335910190418899	0.633663365648077	36.3565230054474	F
P38517	GO:0005840	0.499960139420758	0.633663365648077	18.2981719224795	C
P38517	GO:0005622	0.499965454164657	0.633663365648077	16.5405709616334	C
P38517	GO:0016020	5.31474389897483e-06	0.00163505359331316	0	C
P38517	GO:0006434	0.999808704803611	0.00163505359331316	0	P
P38517	GO:0006351	2.12550218209852e-05	0.00163505359331316	0	P
P38517	GO:0008152	3.18825327314778e-05	0.633663365648077	5.18246691329633	P
P30368	GO:0005136	0.999421382752819	0.972602739623542	10.5965196414383	F
P30368	GO:0005126	0.999421382752819	0.972602739623542	17.122522382717	F
P30368	GO:0008083	0.333140460917606	0.972602739623542	15.209580173111	F
P30368	GO:0005576	0.724214036725759	0.972602739623542	23.1827653266382	C
P30368	GO:0005615	0.275157035267198	0.972602739623542	9.88897419081479	C
P30368	GO:0048295	0.713140856416964	0.972602739623542	1.1265832364786	P
P30368	GO:0045348	0.0450475140650131	0.972602739623542	1.11142264045877	P
P30368	GO:0045944	0.0450475140650131	0.972602739623542	1.04650423737216	P
Q9ZFM2	GO:0009044	0.248157083409363	0.596026490066225	9.47436551765871	F
Q9ZFM2	GO:0017111	9.3563386357234e-05	0.000546822559353077	0	F
Q9ZFM2	GO:0003824	0.24825064679572	0.596026490066225	4.43805851024394	F
Q9ZFM2	GO:0009317	0.000371722012196874	0.000546822559353077	0	C
Q9ZFM2	GO:0009507	0.000371722012196874	0.000546822559353077	0	C
Q9ZFM2	GO:0046373	0.000371583886286964	0.000546822559353077	0	P
Q9ZFM2	GO:0006633	0.000371583886286964	0.000546822559353077	0	P
Q57HS2	GO:0047244	0.103415480916115	0.199964632331992	3.63051261737755	F
Q57HS2	GO:0008094	0.000122235807139352	0.00117957437803307	0	F
Q57HS2	GO:0005529	0.000122235807139352	0.00117957437803307	0	F
Q57HS2	GO:0005737	0.000122580432656232	0.00117957437803307	0	C
Q57HS2	GO:0005622	0.000612902163281159	0.00117957437803307	0	C
Q57HS2	GO:0016051	0.000129267565627325	0.992857142857143	4.84955809131544	P
Q57HS2	GO:0009246	0.472012517667935	0.992857142857143	8.73224835940648	P
Q57HS2	GO:0005975	6.46337828136624e-05	0.992857142857143	3.36533647079083	P
Q8NYR1	GO:0004139	0.499477348137386	0.932773109243697	49.0225123548789	F
Q8NYR1	GO:0004425	1.3575373054917e-05	0.00138773456239184	0	F
Q8NYR1	GO:0004789	2.7150746109834e-05	0.00138773456239184	0	F
Q8NYR1	GO:0005622	2.71282812410047e-05	0.932773109243697	11.3642512567565	C
Q8NYR1	GO:0009316	5.42565624820095e-05	0.00138773456239184	0	C
Q8NYR1	GO:0016020	8.13848437230142e-05	0.00138773456239184	0	C
Q8NYR1	GO:0009264	0.994805408010424	0.932773109243697	19.0674324261163	P
Q8NYR1	GO:0008152	2.75011571514045e-05	0.932773109243697	5.82179052972486	P
Q8NYR1	GO:0006207	4.12517357271068e-05	0.00138773456239184	0	P
Q9Z9E4	GO:0005351	0.949402675660651	0.446214007399269	23.147565481277	F
Q9Z9E4	GO:0008965	0.0228079922891989	0.0815993738524034	0.359418747954133	F
Q9Z9E4	GO:0003824	0.000722581474427328	0.0815993738524034	0.201373885420165	F
Q9Z9E4	GO:0005737	0.023934371266336	0.0815993738524034	0.369001918539305	C
Q9Z9E4	GO:0016021	0.00295254551786673	0.0114825977689869	0	C
Q9Z9E4	GO:0009401	0.985750123219464	0.446214007399269	17.8098500348273	P
Q9Z9E4	GO:0016310	0.0134007751380143	0.0815993738524034	0.139426769143418	P
Q9Z9E4	GO:0008152	0.000424550821261067	0.0815993738524034	0.044535311187751	P
O97878	GO:0004943	0.584267638786249	0.0113713745433739	0	F
O97878	GO:0001599	0.561558188506846	0.0222905606621199	0	F
O97878	GO:0004986	0.495268713658077	0.0339536258241043	0	F
O97878	GO:0016021	0.98775817740337	0.839024390243902	29.7811859569687	C
O97878	GO:0005887	0.00415890687219705	0.0670202592114055	0.129348138713153	C
O97878	GO:0043235	0.00285909603908701	0.0166405314692237	0.0715694947068006	C
O97878	GO:0007190	0.905497642062434	0.0281092903370789	0.49703350013848	P
O97878	GO:0002032	0.901778532946118	0.0166405314692237	0.0363360555867817	P
O97878	GO:0007631	0.0181137552572578	0.0113713745433739	0	P
Q8K840	GO:0003677	0.478161406666101	1	21.985319839029	F
Q8K840	GO:0005524	0.259764394926938	1	11.6349315544174	F
Q8K840	GO:0003918	0.259758200475129	1	21.4167554915791	F
Q8K840	GO:0005634	0.00459160599203258	0.127658188836783	0	C
Q8K840	GO:0005694	0.995372789037103	1	14.4865309035058	C
Q8K840	GO:0006284	0.518962570361718	0.000917446738470163	0	P
Q8K840	GO:0006268	0.518947065382612	1	10.4197687738707	P
Q8K840	GO:0016539	0.00229090798240974	0.677777777777778	0	P
Q8DG35	GO:0005554	0.454081075244805	0.696969391434153	13.3863193542688	F
Q8DG35	GO:0003824	0.453742739563364	0.696969391434153	4.82648297527574	F
Q8DG35	GO:0008253	0.0911611781475057	0.454504183755725	3.62659432587261	F
Q8DG35	GO:0005622	0.000371995511858404	0.00250212746855499	0	C
Q8DG35	GO:0009380	0.000371995511858404	0.00250212746855499	0	C
Q8DG35	GO:0042597	0.000371995511858404	0.00250212746855499	0	C
Q8DG35	GO:0015031	0.000371857182655404	0.00250212746855499	0	P
Q8DG35	GO:0017038	0.000743714365310807	0.00250212746855499	0	P
Q8DG35	GO:0006289	0.000743714365310807	0.00250212746855499	0	P
P51550	GO:0004316	0.390798869202473	0.0642144557701778	0.76882645716934	F
P51550	GO:0016491	0.405639009640678	0.944827586206897	33.7912429331685	F
P51550	GO:0005525	0.0924937721880243	0.944827586206897	7.28475302250177	F
P51550	GO:0016020	0.227375191760545	0.944827586206897	12.8787215815597	C
P51550	GO:0008372	0.0549075054028953	0.889655172413793	8.35505146101348	C
P51550	GO:0005829	0.00179665346708986	0.0873324350634614	0	C
P51550	GO:0019685	0.499737761779243	0.0011388993994802	0	P
P51550	GO:0006605	0.000157953906771731	0.944827586206897	7.61269311431019	P
P51550	GO:0008152	0.458750916518554	0.944827586206897	12.9162693802293	P
P57837	GO:0004127	0.599490345686122	0.143074463184295	0	F
P57837	GO:0000287	0.192665198237534	0.00139949502478499	0	F
P57837	GO:0003968	3.86052305119646e-06	0.00139949502478499	0	F
P57837	GO:0005622	1.89417480731027e-05	0.203253416896081	0.17037302906169	C
P57837	GO:0016021	1.89417480731027e-05	0.00139949502478499	0	C
P57837	GO:0016469	3.78834961462055e-05	0.00139949502478499	0	C
P57837	GO:0006233	0.999476442897564	0.00139949502478499	0	P
P57837	GO:0006437	0.000106631032423382	0.00139949502478499	0	P
P57837	GO:0016089	9.69373022030748e-05	0.00139949502478499	0	P
Q9PEV0	GO:0003723	0.50265787364032	0.743801652892562	12.1527651665403	F
Q9PEV0	GO:0005506	0.000124258167301488	0.000682398400514997	0	F
Q9PEV0	GO:0003715	0.000207096945502481	0.000682398400514997	0	F
Q9PEV0	GO:0016020	8.23464733095219e-05	0.000682398400514997	0	C
Q9PEV0	GO:0006355	0.502617949296194	0.743801652892562	4.42034441985224	P
Q9PEV0	GO:0006364	0.49664047650954	0.743801652892562	6.82285922086646	P
Q9PEV0	GO:0046677	4.14430561871604e-05	0.000682398400514997	0	P
Q9Z408	GO:0031071	0.396165516117575	0.65948275862069	30.9489593631352	F
Q9Z408	GO:0004400	0.314088212527528	0.000711812124675127	0	F
Q9Z408	GO:0030170	0.22652343108097	0.422413793103443	18.5966493854544	F
Q9Z408	GO:0006566	0.00042362035473853	0.000711812124675127	0	P
Q9Z408	GO:0008152	0.580604991387989	0.65948275862069	5.93292280061909	P
Q9Z408	GO:0016310	2.2421117993629e-05	0.000711812124675127	0	P
Q8Y3H2	GO:0003735	0.999479396001918	0.718077312206903	36.9793230706531	F
Q8Y3H2	GO:0030145	0.000173534666027215	0.00516063790389467	0	F
Q8Y3H2	GO:0004178	0.00034706933205443	0.00516063790389467	0	F
Q8Y3H2	GO:0005840	0.499913202542251	0.718077312206903	10.9271542249946	C
Q8Y3H2	GO:0005622	0.5	0.718077312206903	9.90541230246192	C
Q8Y3H2	GO:0006508	1	0.00516063790389467	0	P
Q6BHA5	GO:0008159	0.497755198898978	0.403032006683211	18.6726643947675	F
Q6BHA5	GO:0008270	0.49816334455371	0.403032006683211	7.94630280681498	F
Q6BHA5	GO:0030170	0.000408145654731211	0.00266355504717144	0	F
Q6BHA5	GO:0005634	0.995104250322183	0.403032006683211	4.81821199807173	C
Q6BHA5	GO:0005622	0.000815958279636146	0.403032006683211	2.13813377163488	C
Q6BHA5	GO:0019028	0.00163191655927229	0.00266355504717144	0	C
Q6BHA5	GO:0045941	0.99267430786074	0.403032006683211	2.9666635103778	P
Q6BHA5	GO:0008152	0.000813965793251115	0.403032006683211	0.513499172821528	P
Q6BHA5	GO:0006522	0.000813965793251115	0.00266355504717144	0	P
Q57669	GO:0008026	0.164695501519858	0.000623171369526903	0	F
Q57669	GO:0005524	0.292624620513463	0.679245283018868	20.4538299873452	F
Q57669	GO:0008553	0.0619402844335768	0.588679245283019	10.7069304855364	F
Q57669	GO:0045255	0.736755809586454	0.135847387243127	7.01242694744288	C
Q57669	GO:0016021	0.180467458304794	0.679245283018868	34.314597175674	C
Q57669	GO:0009288	0.00744221283315179	0.139621412131755	0.35317328832901	C
Q57669	GO:0006108	0.663203535987418	0.000623171369526903	0	P
Q57669	GO:0006177	0.327728429928571	0.000623171369526903	0	P
Q57669	GO:0042777	0.625384247319234	0.679245283018868	5.36981113697496	P
Q5L912	GO:0004450	7.94546978887686e-05	0.00123239114122858	0	F
Q5L912	GO:0016652	7.94546978887686e-05	0.00123239114122858	0	F
Q5L912	GO:0000287	3.97273489443843e-05	0.00123239114122858	0	F
Q5L912	GO:0005737	0.99988079901101	0.932835820895522	12.2627232796837	C
Q5L912	GO:0042823	0.499950331934507	0.932835820895522	13.8364005700548	P
Q5L912	GO:0008152	3.97344523944335e-05	0.932835820895522	4.104848401198	P
Q5L912	GO:0006092	5.96016785916503e-05	0.00123239114122858	0	P
P02028	GO:0019825	0.331221316363285	0.987804878045067	93.1868945848674	F
P02028	GO:0005488	0.333200031348178	0.987804878045067	67.9886883196547	F
P02028	GO:0020037	0.333192483297033	0.987804878045067	67.0549186206795	F
P02028	GO:0005833	0.98128380791054	0.987804878045067	34.6269846113046	C
P02028	GO:0019898	5.81754603320732e-06	0.0020139074746906	0	C
P02028	GO:0009986	1.16350920664146e-05	0.0020139074746906	0	C
P02028	GO:0006810	0.5000012999947	0.987804878045067	62.9368230038366	P
P02028	GO:0015671	0.499989973358956	0.987804878045067	58.991288795055	P
P02028	GO:0042549	2.90888211471632e-06	0.0020139074746906	0	P
O25300	GO:0009004	0.998299994106636	0.91812865497076	17.5894763110513	F
O25300	GO:0008236	0.499149997053318	0.91812865497076	21.2412527564908	F
O25300	GO:0005524	0.000242857984766276	0.000965733408915961	0	F
O25300	GO:0016020	0.998542498125434	0.91812865497076	10.2134968107399	C
O25300	GO:0005737	0.000485833958188568	0.000965733408915961	0	C
O25300	GO:0006508	0.998057607847314	0.91812865497076	7.80077139109773	P
O25300	GO:0006355	0.000485598038171595	0.000965733408915961	0	P
O25300	GO:0006094	0.00097119607634319	0.000965733408915961	0	P
Q9PH52	GO:0016436	0.540497874087076	0.974576271186441	44.1064466018584	F
Q9PH52	GO:0008650	0.540497874087076	0.974576271186441	38.1464805648642	F
Q9PH52	GO:0019843	0.0046203817875544	0.00139949502478499	0	F
Q9PH52	GO:0005634	0.0096264517745961	0.398304959633783	0.505427946186762	C
Q9PH52	GO:0005622	6.76475200171585e-05	0.398304959633783	0.23270986855991	C
Q9PH52	GO:0016020	0.00284785219945763	0.116433501172357	0.089299890699096	C
Q9PH52	GO:0006364	0.992923951659274	0.974576271186441	19.1780856431688	P
Q9PH52	GO:0006614	6.78637399868894e-05	0.00139949502478499	0	P
Q9PH52	GO:0006355	3.39318699934447e-05	0.00139949502478499	0	P
Q87JS8	GO:0008792	0.489624076448842	1	34.5551227995436	F
Q87JS8	GO:0003824	0.499822208285551	1	12.2825364641179	F
Q87JS8	GO:0008836	0.00994562276341142	0.0822178581792859	0.242175681060654	F
Q87JS8	GO:0009446	0.310925564920383	1	5.38580088067225	P
Q87JS8	GO:0006527	0.341068340936713	1	4.71495532452733	P
Q87JS8	GO:0009089	0.00692804381700696	0.0822178581792859	0.00459199840548948	P
Q5ZUS8	GO:0003735	0.980957850933394	0.937062937062937	50.4303693045232	F
Q5ZUS8	GO:0004425	0.00725237280837188	0.573426573425029	0.265506513637867	F
Q5ZUS8	GO:0004743	0.00486439628970434	0.384615376220956	0.0591664977573749	F
Q5ZUS8	GO:0015935	0.666084854479855	0.937062937062937	11.4419048592893	C
Q5ZUS8	GO:0005737	1.49137845287348e-05	0.937062937062937	11.9408310065141	C
Q5ZUS8	GO:0005622	0.333885317951088	0.937062937062937	12.008040292402	C
Q5ZUS8	GO:0008360	0.992610871554186	0.00115482806241	0	P
Q5ZUS8	GO:0006457	2.94067076865289e-05	0.00115482806241	0	P
Q5ZUS8	GO:0006568	0.00730090832275387	0.573426573425029	0.0714982986439104	P
O51091	GO:0004644	0.937156206271532	0.0397742473939507	0.330397582953583	F
O51091	GO:0003824	0.0191029178261531	0.771428571428571	14.645338630647	F
O51091	GO:0050662	0.0191862269035904	0.0964730666042677	0.806766451704902	F
O51091	GO:0045252	3.66294098905932e-05	0.000943659502426454	0	C
O51091	GO:0005737	0.00234230337919151	0.0329280258234353	0	C
O51091	GO:0008152	0.00170974909019595	0.771428571428571	10.5258082599887	P
O51091	GO:0009258	0.000643619781923736	0.0329280258234353	0	P
O51091	GO:0009245	0.0189991448970133	0.0964730666042677	1.02945022804892	P
P47540	GO:0009381	0.344952838720355	0.000917446738470163	0	F
P47540	GO:0005525	0.34746350907129	0.199997542330159	1.92470615788597	F
P47540	GO:0005488	0.000115061378371669	1	37.554954189678	F
P47540	GO:0005940	0.000445706234669055	0.000917446738470163	0	C
P47540	GO:0005622	0.00089141246933811	1	12.4251669174692	C
P47540	GO:0016469	0.0322887349139777	0.000917446738470163	0	C
P47540	GO:0050709	0.0233501838383963	0.000917446738470163	0	P
P47540	GO:0045664	0.000339229557746698	0.000917446738470163	0	P
P47540	GO:0007064	0.0682427384173865	0.144394697027499	1.98364621968116	P
Q58257	GO:0030269	0.996654634601491	0.656976744186046	15.7622666211771	F
Q58257	GO:0008978	0.00033453653985087	0.000960118679794357	0	F
Q58257	GO:0004618	0.00066907307970174	0.000960118679794357	0	F
Q58257	GO:0005737	0.499580777485816	0.656976744186046	1.83874443532577	C
Q58257	GO:0012506	0.499580777485816	0.656976744186046	4.08974727572659	C
Q58257	GO:0016021	0.000335378011346805	0.000960118679794357	0	C
Q58257	GO:0015948	0.666219570957906	0.656976744186046	4.73893189600288	P
Q58257	GO:0006814	0.332998011551763	0.656976744186046	4.18794107116603	P
Q58257	GO:0006508	0.000111773927190224	0.000960118679794357	0	P
Q8PZ11	GO:0005506	0.24591581469094	0.649819494584838	4.66109856117564	F
Q8PZ11	GO:0018492	0.262195955733197	0.649819494584838	9.48406064914183	F
Q8PZ11	GO:0016151	0.24591581469094	0.649819494584838	7.08345857006202	F
Q8PZ11	GO:0016021	0.000107911615547143	0.000596174775901189	0	C
Q8PZ11	GO:0019385	0.483898909343303	0.649819494584838	6.23822101686878	P
Q8PZ11	GO:0006084	0.515934028777179	0.649819494584838	4.52810010156876	P
Q8PZ11	GO:0008152	5.56872931726347e-05	0.649819494584838	1.72463545825008	P
P38519	GO:0019843	0.661801297202101	0.499911580829981	47.0033406365967	F
P38519	GO:0003735	0.337974754987656	0.499911580829981	37.0123875897745	F
P38519	GO:0000049	1.11973905121353e-05	0.00294893594508267	0	F
P38519	GO:0015935	1.65615835142637e-05	0.00294893594508267	0	C
P38519	GO:0005622	0.499933753665943	0.499911580829981	15.4018145213619	C
P38519	GO:0009380	3.31231670285274e-05	0.00294893594508267	0	C
P38519	GO:0030174	0.999735084862399	0.00294893594508267	0	P
P38519	GO:0006413	0.999668856077998	0.00294893594508267	0	P
P38519	GO:0006118	3.31143922001763e-05	0.00294893594508267	0	P
P43805	GO:0015450	0.99716503825973	0.284600278312913	17.0530318499675	F
P43805	GO:0003899	0.00141748087013481	0.00317577717162749	0	F
P43805	GO:0003677	0.00141748087013481	0.00317577717162749	0	F
P43805	GO:0016020	0.499644874707503	0.284600278312913	10.6960575494694	C
P43805	GO:0016021	0.499644874707503	0.284600278312913	7.01274328244862	C
P43805	GO:0006605	0.999053223369561	0.284600278312913	5.87133656373121	P
P43805	GO:0006351	0.000946776630439122	0.00317577717162749	0	P
Q9RXY0	GO:0003735	0.995102453975504	0.657142569066487	50.671624755194	F
Q9RXY0	GO:0019843	8.42241673900442e-05	0.00235914875606613	0	F
Q9RXY0	GO:0004332	0.0017749796731275	0.0994356184848768	0	F
Q9RXY0	GO:0005622	0.499255867143268	0.657142569066487	12.2872591891503	C
Q9RXY0	GO:0009276	2.1126392991516e-05	0.00235914875606613	0	C
Q9RXY0	GO:0016020	2.1126392991516e-05	0.00235914875606613	0	C
Q9RXY0	GO:0006457	0.997798601470092	0.00235914875606613	0	P
Q9RXY0	GO:0006986	4.22136777038024e-05	0.00235914875606613	0	P
Q9RXY0	GO:0006869	4.22136777038024e-05	0.00235914875606613	0	P
O74137	GO:0043169	0.498179628593312	0.905555555555556	6.04500045847697	F
O74137	GO:0003824	0.498179628593312	0.905555555555556	2.3986456762513	F
O74137	GO:0005215	0.000167083407839264	0.000917446738470163	0	F
O74137	GO:0016020	0.000335163057427899	0.000917446738470163	0	C
O74137	GO:0006810	0.000334938539378082	0.000917446738470163	0	P
O74137	GO:0006429	0.999665061460622	0.000917446738470163	0	P
Q9ZLW1	GO:0008094	0.307716671657063	0.000682398400514997	0	F
Q9ZLW1	GO:0004252	0.0016695230274198	0.454545454545454	0.296093051354244	F
Q9ZLW1	GO:0005525	0.308880933211232	0.000682398400514997	0	F
Q9ZLW1	GO:0009376	0.434598252666336	0.743801652892562	73.245538425297	C
Q9ZLW1	GO:0009380	4.29030994729348e-05	0.000682398400514997	0	C
Q9ZLW1	GO:0005622	0.00118975695508152	0.743801652892562	18.0592590891928	C
Q9ZLW1	GO:0030163	0.00128175559562761	0.00572872509000012	0.102993388295377	P
Q9ZLW1	GO:0006233	0.0102170803589071	0.000682398400514997	0	P
Q9ZLW1	GO:0006605	0.159008908585626	0.000682398400514997	0	P
P32920	GO:0004049	7.49306212692544e-05	0.00083404248951833	0	F
P32920	GO:0004853	0.998876040680961	0.838383838383838	43.8626377584055	F
P32920	GO:0003824	0.000187326553173136	0.838383838383838	8.06429625469613	F
P32920	GO:0017101	3.74905933757078e-05	0.00083404248951833	0	C
P32920	GO:0016020	7.49811867514156e-05	0.00083404248951833	0	C
P32920	GO:0005737	7.49811867514156e-05	0.00083404248951833	0	C
P32920	GO:0000162	0.999580411803177	0.00083404248951833	0	P
P32920	GO:0006355	3.81443815293905e-05	0.00083404248951833	0	P
P32920	GO:0000160	7.62887630587811e-05	0.00083404248951833	0	P
Q8TMW6	GO:0004516	0.918964275650928	0.76271186440678	27.1496259267322	F
Q8TMW6	GO:0008982	0.0804958997295692	0.173728410338059	1.48006822104873	F
Q8TMW6	GO:0016158	6.74780774378925e-05	0.000699747512392497	0	F
Q8TMW6	GO:0005737	0.087581293666642	0.173728410338059	1.61409975133169	C
Q8TMW6	GO:0019357	0.971560972181817	0.76271186440678	3.62920109168499	P
Q8TMW6	GO:0009401	0.0283676876494154	0.173728410338059	0.16318082215013	P
Q8TMW6	GO:0006120	4.75601125118685e-05	0.000699747512392497	0	P
Q8DRQ4	GO:0005525	0.399221730249335	0.000640079119862905	0	F
Q8DRQ4	GO:0017111	0.198518049538007	0.697674418604651	19.0919477405656	F
Q8DRQ4	GO:0003688	0.20057269289884	0.697674418604651	41.2336508165409	F
Q8DRQ4	GO:0005622	1.34848624780599e-05	0.000640079119862905	0	C
Q8DRQ4	GO:0006275	0.999081872653038	0.697674418604651	17.689437198505	P
Q8DRQ4	GO:0006310	0.00049851070201038	0.000640079119862905	0	P
Q8DRQ4	GO:0006508	6.73663110824838e-05	0.000640079119862905	0	P
Q3Z001	GO:0005506	0.19117066676879	1	13.5135172651444	F
Q3Z001	GO:0050626	0.196334153647078	0.0452574126822433	0	F
Q3Z001	GO:0016491	0.206329646493028	1	23.6856353876151	F
Q3Z001	GO:0009326	0.0175702163205084	0.294444431927524	0.992085290447724	C
Q3Z001	GO:0005737	0.00778500473568823	0.110828663052649	0	C
Q3Z001	GO:0042597	0.00408336963380476	0.0452574126822433	0	C
Q3Z001	GO:0006120	0.348707497323998	0.0642685053383878	0	P
Q3Z001	GO:0042128	0.319123043367452	1	13.7127542719192	P
Q3Z001	GO:0006777	0.319123043367452	1	11.9427387961786	P
Q862Z8	GO:0004129	0.997322786337853	0.696317393655178	6.46045312702184	F
Q862Z8	GO:0003824	0.000669303415536743	0.696317393655178	2.10697358600943	F
Q862Z8	GO:0051989	0.000669303415536743	0.00500425493710998	0	F
Q862Z8	GO:0005737	0.000670650020584965	0.00500425493710998	0	C
Q862Z8	GO:0006118	0.999329349979415	0.696317393655178	6.0694849155795	P
Q862Z8	GO:0006779	0.000670650020584965	0.00500425493710998	0	P
Q83NE4	GO:0046429	0.984039368936739	0.845070422535211	38.3115436827715	F
Q83NE4	GO:0003824	0.0028133992952157	0.845070422535211	12.4573526608063	F
Q83NE4	GO:0003676	0.00752043317761345	0.652582159624413	0.0923210375221402	F
Q83NE4	GO:0016114	0.994314447866304	0.845070422535211	10.6235687061063	P
Q83NE4	GO:0008152	0.00568555213369655	0.845070422535211	1.95619640665218	P
P64300	GO:0004808	0.176254730546205	0.596026490066225	45.0158283174212	F
P64300	GO:0004066	0.00487378144615852	0.496688741721854	0.509663618781962	F
P64300	GO:0003883	9.37756003012271e-06	0.000546822559353077	0	F
P64300	GO:0005737	0.681467609059486	0.596026490066225	25.4671889760844	C
P64300	GO:0008372	4.33679951204677e-05	0.00459056778735109	0	C
P64300	GO:0006543	0.851447926763087	0.000546822559353077	0	P
P64300	GO:0006420	0.200071320412843	0.000546822559353077	0	P
P64300	GO:0006568	0.000318334819289229	0.0269746168304761	0	P
Q9HRT8	GO:0043565	0.653914195226186	0.0224428220473082	0.0174281575254677	F
Q9HRT8	GO:0003743	0.264318606961776	0.743421052631579	20.1875220378642	F
Q9HRT8	GO:0003735	0.0391142777556614	0.045792719039088	1.97897207071239	F
Q9HRT8	GO:0005840	0.119898967930766	0.045792719039088	1.12982397234883	C
Q9HRT8	GO:0005850	0.808863438404255	0.743421052631579	16.8430634146594	C
Q9HRT8	GO:0005622	0.011202463784345	0.743421052631579	4.31256904311998	C
Q9HRT8	GO:0006438	0.93130531714275	0.00108645008503046	0	P
Q9HRT8	GO:0016114	0.00600255351750028	0.0379105560467183	0	P
Q9HRT8	GO:0006402	0.0203306790858336	0.0300629272087802	0.274664095373642	P
P0A4N4	GO:0015078	0.901074265814997	0.00105184976385114	0	F
P0A4N4	GO:0015407	0.0601334613676152	0.178312410996681	5.79089844255494	F
P0A4N4	GO:0015035	0.0166241759567028	0.100931515335101	0.651656660758878	F
P0A4N4	GO:0016020	0.994456211790067	1	19.702386305118	C
P0A4N4	GO:0009507	0.000191165110687327	0.00105184976385114	0	C
P0A4N4	GO:0016021	0.00324980688168456	0.00105184976385114	0	C
P0A4N4	GO:0015689	0.998086153729322	0.00105184976385114	0	P
P0A4N4	GO:0046677	0.000191384627067831	0.00105184976385114	0	P
P0A4N4	GO:0006350	0.000191384627067831	0.00105184976385114	0	P
Q971Y3	GO:0004070	0.394684375215115	0.165651174712893	11.6277181786406	F
Q971Y3	GO:0004585	0.59331557581465	0.763313609467456	46.8126399053734	F
Q971Y3	GO:0016597	0.329333317009922	0.763313609467456	50.1154358068807	F
Q971Y3	GO:0009348	0.800213148832075	0.763313609467456	37.0652377267421	C
Q971Y3	GO:0005840	1.22224891664072e-05	0.000977162206654612	0	C
Q971Y3	GO:0005622	1.22224891664072e-05	0.763313609467456	9.71481407228386	C
Q971Y3	GO:0019546	0.864708344690418	0.763313609467456	14.8402786948901	P
Q971Y3	GO:0008152	0.00170597446272574	0.763313609467456	8.11430203269189	P
Q971Y3	GO:0006207	0.0689278970883081	0.165651174712893	3.11841624914299	P
P66861	GO:0043565	0.999559378856879	0.00196595729672178	0	F
P66861	GO:0016491	2.59188907718017e-05	0.00196595729672178	0	F
P66861	GO:0004519	2.59188907718017e-05	0.00196595729672178	0	F
P66861	GO:0009276	2.59269547466992e-05	0.00196595729672178	0	C
P66861	GO:0016021	2.59269547466992e-05	0.00196595729672178	0	C
P66861	GO:0030529	2.59269547466992e-05	0.00196595729672178	0	C
P66861	GO:0006364	2.59256104024439e-05	0.00196595729672178	0	P
P66861	GO:0006412	0.999766669506378	0.999999999998617	12.9608505308424	P
P66861	GO:0008652	2.59256104024439e-05	0.00196595729672178	0	P
Q8F832	GO:0004363	0.316417961073653	0.000917446738470163	0	F
Q8F832	GO:0004087	0.315655964588688	1	0.256542281597229	F
Q8F832	GO:0004820	0.157901426688434	0.000917446738470163	0	F
Q8F832	GO:0008372	0.0101495730833419	1	0.413848143968456	C
Q8F832	GO:0005694	9.31169272217656e-06	0.000917446738470163	0	C
Q8F832	GO:0009320	8.28164305753566e-05	0.00357236375035149	0	C
Q8F832	GO:0006438	0.393427399020296	0.000917446738470163	0	P
Q8F832	GO:0006189	0.208061305547838	0.00357236375035149	0	P
Q8F832	GO:0006355	7.47454530094539e-06	0.000917446738470163	0	P
P01442	GO:0048019	0.00335218822846953	0.216537118294786	0	F
P01442	GO:0005576	1	0.860457539881746	74.2707421715349	C
P01442	GO:0009405	1	0.860457539881746	66.8939896879586	P
Q01961	GO:0008270	0.472228738692358	0.0706392747102378	10.2455729975238	F
Q01961	GO:0005515	0.472228738692358	0.0706392747102378	9.39787580135534	F
Q01961	GO:0003682	0.00399764503662938	0.000690964070814349	0	F
Q01961	GO:0005622	0.0568519927392902	0.000690964070814349	0.610606192566001	C
Q01961	GO:0000785	0.00812171324847003	0.000690964070814349	0	C
Q01961	GO:0005634	0.00812171324847003	0.000690964070814349	0	C
Q01961	GO:0006333	0.008255815988654	0.000690964070814349	0	P
Q7NAW1	GO:0008752	0.199935604780321	0.412843784117427	35.1463628736012	F
Q7NAW1	GO:0003955	0.199981601365806	0.412843784117427	31.7237016192452	F
Q7NAW1	GO:0016652	0.199935604780321	0.412843784117427	26.9910593862944	F
Q7NAW1	GO:0016020	0.000229739880674115	0.00151504965985899	0	C
Q7NAW1	GO:0005622	0.000229739880674115	0.00151504965985899	0	C
Q7NAW1	GO:0005840	0.000114869940337058	0.00151504965985899	0	C
Q7NAW1	GO:0006118	0.998621877325694	0.412843784117427	18.7526162694286	P
Q7NAW1	GO:0006011	0.000114843556192162	0.00151504965985899	0	P
Q7NAW1	GO:0006412	0.000114843556192162	0.00151504965985899	0	P
O51781	GO:0016990	0.999191142933655	0.765957446808511	37.4359036604442	F
O51781	GO:0005524	0.000121328559951703	0.000702725161381401	0	F
O51781	GO:0008373	4.04428533172342e-05	0.000702725161381401	0	F
O51781	GO:0005737	4.04641276193472e-05	0.000702725161381401	0	C
O51781	GO:0005622	4.04641276193472e-05	0.000702725161381401	0	C
O51781	GO:0006429	0.000121358008336483	0.000702725161381401	0	P
O51781	GO:0006527	0.999433662627763	0.765957446808511	6.75206960317507	P
O51781	GO:0009165	0.000161810677781977	0.000702725161381401	0	P
Q3ZD69	GO:0005198	0.787132851706369	1	64.0014620520106	F
Q3ZD69	GO:0005525	0.0355949480933439	0.0189517163955047	0	F
Q3ZD69	GO:0046982	0.065168076303654	0.00357236375035149	0	F
Q3ZD69	GO:0005882	0.296736223196899	0.149962981627204	17.9009387549707	C
Q3ZD69	GO:0045095	0.291490862088548	0.0703511282455662	0.280146564071871	C
Q3ZD69	GO:0005622	0.00288662751003371	0.149962981627204	5.45467029163793	C
Q3ZD69	GO:0007052	0.0121560077324625	0.00770195262100016	0	P
Q3ZD69	GO:0030261	0.0121560077324625	0.00357236375035149	0	P
Q3ZD69	GO:0051277	0.0182157582301867	0.0189517163955047	0.157915121163153	P
P0ABK3	GO:0015563	0.000245993173380647	0.000743875733894727	0	F
P0ABK3	GO:0015297	0.000245993173380647	0.000743875733894727	0	F
P0ABK3	GO:0015238	0.000245993173380647	0.000743875733894727	0	F
P0ABK3	GO:0016020	0.999507771483529	0.810810810810811	5.94644535117341	C
P0ABK3	GO:0009276	0.000246114258235442	0.000743875733894727	0	C
P0ABK3	GO:0016021	0.000246114258235442	0.000743875733894727	0	C
P0ABK3	GO:0019684	0.000246114258235442	0.000743875733894727	0	P
P0ABK3	GO:0006855	0.000246114258235442	0.000743875733894727	0	P
P0ABK3	GO:0006821	0.000738342774706326	0.000743875733894727	0	P
Q8ZJL7	GO:0008324	0.999561023292864	0.869047619047619	9.48881080861197	F
Q8ZJL7	GO:0008484	7.31627845226366e-05	0.000982978648360889	0	F
Q8ZJL7	GO:0003824	7.31627845226366e-05	0.000982978648360889	0	F
Q8ZJL7	GO:0016020	0.999591236261123	0.869047619047619	8.99995754581653	C
Q8ZJL7	GO:0006829	0.0552593356959486	0.0622122774628779	0.622777031507878	P
Q8ZJL7	GO:0006177	0.000128725242070064	0.000982978648360889	0	P
Q8ZJL7	GO:0006282	0.000128725242070064	0.000982978648360889	0	P
Q99RY1	GO:0016151	0.498191353130803	0.999999999996241	28.8981264324612	F
Q99RY1	GO:0051082	0.498191353130803	0.999999999996241	24.719179306095	F
Q99RY1	GO:0005198	0.000193382811347746	0.0020387705299337	0	F
Q99RY1	GO:0019012	0.000129172638285318	0.0020387705299337	0	C
Q99RY1	GO:0019028	0.000129172638285318	0.0020387705299337	0	C
Q99RY1	GO:0005961	0.000129172638285318	0.0020387705299337	0	C
Q99RY1	GO:0006436	0.000226782917656404	0.0020387705299337	0	P
Q99RY1	GO:0006457	0.249321368813002	0.999999999996241	11.7735912247923	P
Q99RY1	GO:0006461	0.250387053150011	0.999999999996241	12.3118097163951	P
Q7SID6	GO:0004623	0.499794110089866	0.83116883026566	51.9003969336986	F
Q7SID6	GO:0047498	0.500046840251846	0.0443027136518292	0	F
Q7SID6	GO:0005509	0.49987975221356	0.83116883026566	38.8357341377221	F
Q7SID6	GO:0005615	0.000505544794446965	0.0443027136518292	0	C
Q7SID6	GO:0016020	0.000146839604330282	0.00214468068733285	0	C
Q7SID6	GO:0005576	9.78930695535211e-05	0.0443027136518292	0	C
Q7SID6	GO:0016042	0.500470742699775	0.83116883026566	38.5215736131665	P
Q7SID6	GO:0006644	0.499369992316899	0.83116883026566	33.1590306318684	P
Q7SID6	GO:0006355	1.22511525634779e-05	0.00214468068733285	0	P
Q73XM7	GO:0003755	0.868781913925116	0.697674418604651	62.9552448396338	F
Q73XM7	GO:0003824	2.29857881264399e-05	0.697674418604651	12.7374643251382	F
Q73XM7	GO:0005525	0.0419161790302983	0.147285892462896	0.538182862498275	F
Q73XM7	GO:0005786	0.0171401919888319	0.147285892462896	1.78711714682142	C
Q73XM7	GO:0005622	2.64540709139207e-05	0.147285892462896	0.519282876260754	C
Q73XM7	GO:0005783	0.000105816283655683	0.000640079119862905	0	C
Q73XM7	GO:0006355	0.0187421822136414	0.000640079119862905	0	P
Q73XM7	GO:0006431	0.49433624933948	0.000640079119862905	0	P
Q73XM7	GO:0006614	0.484835576125102	0.147285892462896	0.322213563247092	P
P69313	GO:0003677	0.00035927381760625	0.00458723369235082	0	F
P69313	GO:0003899	0.00035927381760625	0.00458723369235082	0	F
P69313	GO:0005634	0.000359402941673163	0.00458723369235082	0	C
P69313	GO:0006350	0.00035927381760625	0.00458723369235082	0	P
P69313	GO:0006464	0.999281452364787	0.999987711650796	10.7560505458065	P
P69313	GO:0006351	0.000718547635212499	0.00458723369235082	0	P
Q8PCK8	GO:0005554	0.9983454587928	0.898734177120488	52.583044499917	F
Q8PCK8	GO:0043169	8.27270603600108e-05	0.00209038497372949	0	F
Q8PCK8	GO:0016787	8.27270603600108e-05	0.00209038497372949	0	F
Q8PCK8	GO:0005622	8.27955546885134e-05	0.00209038497372949	0	C
Q8PCK8	GO:0015935	0.000165591109377027	0.00209038497372949	0	C
Q8PCK8	GO:0009228	0.000248263333463123	0.00209038497372949	0	P
Q8PCK8	GO:0008033	8.27544444877076e-05	0.00209038497372949	0	P
Q8PCK8	GO:0016114	0.000248263333463123	0.00209038497372949	0	P
Q2LVU5	GO:0030145	0.333321661082975	0.353447455515361	36.4675757346524	F
Q2LVU5	GO:0004523	0.333321661082975	0.353447455515361	31.599973154256	F
Q2LVU5	GO:0003723	0.333321661082975	0.353447455515361	19.2440075028559	F
Q2LVU5	GO:0006401	0.999964999665792	0.353447455515361	22.7717623517596	P
Q2LVU5	GO:0016070	0.00046882899037047	0.353447455515361	13.5920238912842	P
Q2LVU5	GO:0006164	3.50003342083242e-05	0.00142362424935025	0	P
Q2G5F0	GO:0004797	0.496948213509279	0.626168224048756	38.7819450703058	F
Q2G5F0	GO:0005524	0.496948213509279	0.626168224048756	16.5089318194976	F
Q2G5F0	GO:0016742	0.00432189085202907	0.327097194013176	0.0530614792267446	F
Q2G5F0	GO:0006259	0.959177232390618	0.626168224048756	15.3759898355265	P
Q2G5F0	GO:0006790	0.00993430838108962	0.0761339652598486	0.0670953994820574	P
Q2G5F0	GO:0009058	0.00853622791043487	0.327097194013176	0.0207052614755353	P
Q9CDW0	GO:0005216	0.999879857030499	0.376696294928211	28.0032907943437	F
Q9CDW0	GO:0005351	6.00714847507858e-05	0.00270721988401032	0	F
Q9CDW0	GO:0008982	6.00714847507858e-05	0.00270721988401032	0	F
Q9CDW0	GO:0016020	0.999879871463098	0.376696294928211	18.5696691432924	C
Q9CDW0	GO:0016021	0.000120128536902426	0.00270721988401032	0	C
Q9CDW0	GO:0006810	0.999879871463098	0.376696294928211	19.411102960323	P
Q9CDW0	GO:0009401	1	0.00270721988401032	0	P
P20076	GO:0004867	0.970196031818612	0.606552036310083	28.627546640734	F
P20076	GO:0016491	0.00141923658006607	0.00270721988401032	0	F
P20076	GO:0000287	0.00354809145016519	0.00270721988401032	0	F
P20076	GO:0016020	0.00145115942748243	0.00270721988401032	0	C
P20076	GO:0005760	0.000725579713741216	0.00270721988401032	0	C
P20076	GO:0009611	0.98345571693797	0.606552036310083	30.8529948134111	P
P20076	GO:0006109	0.00359658327435425	0.00270721988401032	0	P
P20076	GO:0006066	0.0014386333097417	0.00270721988401032	0	P
P76473	GO:0000030	0.503505620549756	1	15.3529001929127	F
P76473	GO:0003964	4.58228013924815e-05	0.000917446738470163	0	F
P76473	GO:0005215	4.58228013924815e-05	0.000917446738470163	0	F
P76473	GO:0016020	0.999636135463775	1	6.83514398850761	C
P76473	GO:0030286	9.0966134056261e-05	0.000917446738470163	0	C
P76473	GO:0016021	9.0966134056261e-05	0.000917446738470163	0	C
P76473	GO:0006493	0.503667176636777	1	3.46483023775147	P
P76473	GO:0009245	0.496011960833736	1	3.03845177859908	P
P76473	GO:0018189	4.58375042124445e-05	0.000917446738470163	0	P
P00857	GO:0016820	1	0.57841654804549	7.39492415241184	F
P00857	GO:0016469	1	0.57841654804549	4.27352494934851	C
P00857	GO:0015986	1	0.57841654804549	0.889172152012176	P
P29500	GO:0004197	3.03365126710672e-06	0.000613904880760704	0	F
P29500	GO:0003924	0.331666120169682	0.669144981412639	45.9163634102093	F
P29500	GO:0005525	0.331667636995316	0.669144981412639	34.4678502963849	F
P29500	GO:0005827	0.429850201633041	0.27509293679231	0.00934120941586812	C
P29500	GO:0005874	0.428110747355845	0.669144981412639	21.0064758060462	C
P29500	GO:0043234	0.427281903766259	0.669144981412639	12.1628211637392	C
P29500	GO:0000226	0.501497049223585	0.27509293679231	0.00854935570590905	P
P29500	GO:0006508	2.27981861899397e-06	0.000613904880760704	0	P
P29500	GO:0051258	0.498500670957796	0.669144981412639	23.9518199229557	P
O34327	GO:0005488	0.943136015513037	0.389908256880348	12.2389798265284	F
O34327	GO:0009007	0.0473890563165508	0.12382264538026	1.80558666226202	F
O34327	GO:0003824	0.00028991778294245	0.12382264538026	0.370483798111626	F
O34327	GO:0005576	0.00030627784603698	0.000757524829929493	0	C
O34327	GO:0017101	0.00030627784603698	0.000757524829929493	0	C
O34327	GO:0005622	0.00030627784603698	0.000757524829929493	0	C
O34327	GO:0006869	0.000305622607998435	0.000757524829929493	0	P
O34327	GO:0045893	0.000305622607998435	0.000757524829929493	0	P
O34327	GO:0006298	0.000305622607998435	0.000757524829929493	0	P
P67451	GO:0008855	0.487337104916194	0.714285714285714	25.7329176430489	F
P67451	GO:0003676	0.486914583827705	0.714285714285714	9.30043315891378	F
P67451	GO:0003824	1.52695733628426e-05	0.714285714285714	5.15816266678571	F
P67451	GO:0009318	0.999592841117855	0.714285714285714	49.3840796237664	C
P67451	GO:0001533	3.13199140111568e-05	0.000655319098907259	0	C
P67451	GO:0016020	0.000156599570055784	0.000655319098907259	0	C
P67451	GO:0005978	0.000120229274176377	0.000655319098907259	0	P
P67451	GO:0006308	0.959296389804038	0.714285714285714	16.7325023055812	P
P67451	GO:0019642	0.0401325211436239	0.000655319098907259	0	P
P17340	GO:0005507	0.482372795470821	0.602272701669935	18.0149044794345	F
P17340	GO:0009055	0.482372795470821	0.602272701669935	13.6828034175408	F
P17340	GO:0042802	0.029331280460495	0.511363323509086	1.09274538382109	F
P17340	GO:0006118	0.975393157039291	0.602272701669935	11.1386296955326	P
P17340	GO:0009767	0.024250936163874	0.203533926890468	0.16597690944959	P
P17340	GO:0006260	0.000118635598945003	0.00187659560141624	0	P
P15478	GO:0004550	0.000228679829535317	0.000761015727763269	0	F
P15478	GO:0051087	0.000228679829535317	0.000761015727763269	0	F
P15478	GO:0003896	0.000228679829535317	0.000761015727763269	0	F
P15478	GO:0006629	0.998168886408742	0.829493087557604	6.84154385774001	P
P15478	GO:0006457	0.000228889198907272	0.000761015727763269	0	P
P15478	GO:0006269	0.000457778397814543	0.000761015727763269	0	P
O85713	GO:0008460	0.0254538307952837	0.0617717223619605	1.88137833830209	F
O85713	GO:0008446	0.281508410051751	0.878048780487805	27.9034884685281	F
O85713	GO:0050662	0.331775530266601	0.878048780487805	17.9043540845355	F
O85713	GO:0005622	0.848307140371627	0.878048780487805	8.89856080442423	C
O85713	GO:0016020	0.000108093974882627	0.000805562989876241	0	C
O85713	GO:0019673	0.472293475420922	0.878048780487805	15.0416361157349	P
O85713	GO:0006012	0.0328439207910365	0.0397382160136771	0.492813693999132	P
O85713	GO:0008152	0.00343961341301719	0.878048780487805	5.13151209779322	P
Q62LG5	GO:0008961	0.499910837539547	0.937142857142857	54.9566809088153	F
Q62LG5	GO:0016740	0.499910837539547	0.937142857142857	30.592397663805	F
Q62LG5	GO:0005515	0.000111760864953829	0.0079220084101716	0	F
Q62LG5	GO:0016020	0.999946743512241	0.937142857142857	21.3848093922014	C
Q62LG5	GO:0009249	0.499980028019362	0.937142857142857	16.9157411625374	P
Q62LG5	GO:0042158	0.499980028019362	0.937142857142857	16.4705147466377	P
Q62LG5	GO:0006813	1.33146537585264e-05	0.000943659502426454	0	P
P63716	GO:0050593	0.331964348234252	0.0127287647432494	0.0700885495676041	F
P63716	GO:0050381	0.388845505154713	0.0706441333037235	16.3351963922041	F
P63716	GO:0020037	0.269163338230877	0.671641791044776	40.3637238621047	F
P63716	GO:0005792	0.0452636513092749	0.00869825291564045	0	C
P63716	GO:0006118	0.957746740397323	0.671641791044776	26.9112597464769	P
P63716	GO:0006805	0.0422532596026775	0.0629954725960703	2.29531519869957	P
P06456	GO:0005198	0.99309485752337	0.315543795423298	36.9303442272393	F
P06456	GO:0003824	0.0001438571349298	0.00275234021541049	0	F
P06456	GO:0005524	0.0011508570794384	0.00275234021541049	0	F
P06456	GO:0019028	0.997976100932059	0.315543795423298	25.4234774164025	C
P06456	GO:0005634	0.000144564219138674	0.00275234021541049	0	C
P06456	GO:0006801	0.00014431386767957	0.00275234021541049	0	P
P06456	GO:0008152	0.00014431386767957	0.00275234021541049	0	P
P06456	GO:0006418	0.000865883206077423	0.00275234021541049	0	P
P32237	GO:0004943	0.611119883952469	0.017675175912906	0.0334742643300665	F
P32237	GO:0001611	0.608982390684341	0.0298570182336849	0.172912115112669	F
P32237	GO:0001599	0.578561714335225	0.000855649807899634	0	F
P32237	GO:0043235	0.0106560639111982	0.0236765022576922	0.584147019033595	C
P32237	GO:0005887	0.00677749127278458	0.0482440211744859	0.276476379881338	C
P32237	GO:0007190	0.780720564119092	0.0236765022576922	1.78393124054866	P
P32237	GO:0007631	0.000514558446523533	0.00333173821276305	0	P
P32237	GO:0006954	0.082978683517014	0.0236765022576922	0.247852117790202	P
Q6DV02	GO:0003735	0.997282129585859	0.933333333333333	26.6733593966134	F
Q6DV02	GO:0050515	9.05956804713799e-05	0.0011009360861642	0	F
Q6DV02	GO:0004017	9.05956804713799e-05	0.0011009360861642	0	F
Q6DV02	GO:0005694	0.499841090447941	0.0011009360861642	0	C
Q6DV02	GO:0005622	0.499841090447941	0.933333333333333	5.56337376765457	C
Q6DV02	GO:0042597	4.54027291598491e-05	0.0011009360861642	0	C
Q6DV02	GO:0006428	0.99909272807661	0.0011009360861642	0	P
Q6DV02	GO:0016310	9.07271923390153e-05	0.0011009360861642	0	P
Q6DV02	GO:0016114	9.07271923390153e-05	0.0011009360861642	0	P
P05869	GO:0003700	1	0.424450198925037	11.6808244792181	F
P05869	GO:0042025	1	0.424450198925037	10.0321105713157	C
P05869	GO:0006355	1	0.424450198925037	3.77291339470123	P
P00858	GO:0016820	1	0.57841654804549	7.39492415241184	F
P00858	GO:0016469	1	0.57841654804549	4.27352494934851	C
P00858	GO:0015986	1	0.57841654804549	0.889172152012176	P
Q6DLS0	GO:0004194	0.821048319367871	0.75	20.5296493617605	F
Q6DLS0	GO:0004195	0.0994102086663619	0.75	7.0999457198492	F
Q6DLS0	GO:0004193	0.0344026340098103	0.333333333331585	2.10007966968929	F
Q6DLS0	GO:0005768	0.0834263885283842	0.333333333331585	7.18115945313406	C
Q6DLS0	GO:0005764	0.0330455174369104	0.254166665915919	1.83199104032603	C
Q6DLS0	GO:0016020	4.47307410734307e-05	0.000688085053852622	0	C
Q6DLS0	GO:0042087	0.878667601182994	0.333333333331585	1.77600264554789	P
Q6DLS0	GO:0019886	0.0676594787239441	0.333333333331585	2.1295481607407	P
Q6DLS0	GO:0006665	0.0268001830521965	0.254166665915919	0.470973030822117	P
Q8UIV8	GO:0008839	0.998889895703895	0.67549668874172	61.1673533986439	F
Q8UIV8	GO:0016491	5.41514290782718e-05	0.67549668874172	19.8773322941836	F
Q8UIV8	GO:0004044	5.41514290782718e-05	0.00109364511870615	0	F
Q8UIV8	GO:0019877	0.999810367309414	0.67549668874172	8.02961328004021	P
Q8UIV8	GO:0008152	2.70903843694147e-05	0.67549668874172	2.42576839397502	P
Q8UIV8	GO:0009116	2.70903843694147e-05	0.00109364511870615	0	P
Q47V01	GO:0004831	0.499451709248679	0.694690265486726	48.8781072055692	F
Q47V01	GO:0019843	0.242892871822291	0.0007307097917019	0	F
Q47V01	GO:0005524	0.250306190430764	0.694690265486726	21.8734087739448	F
Q47V01	GO:0005622	1.14923523021255e-05	0.0007307097917019	0	C
Q47V01	GO:0015935	2.2984704604251e-05	0.0007307097917019	0	C
Q47V01	GO:0006436	0.998992023242976	0.0307986428935459	0.0235122881335983	P
Q47V01	GO:0006418	0.499478789677388	0.694690265486726	16.9543839535419	P
Q47V01	GO:0006118	0.00100797675702406	0.128302324388843	0	P
Q43641	GO:0047213	0.868317140824533	0.395999999999996	20.0624392520806	F
Q43641	GO:0003824	9.22972244070193e-05	0.395999999999996	8.43446370563829	F
Q43641	GO:0050502	0.0379641904239959	0.0959356127749504	2.32568615545128	F
Q43641	GO:0016020	0.000179587727140086	0.000660561651698517	0	C
Q43641	GO:0005694	0.000179587727140086	0.000660561651698517	0	C
Q43641	GO:0009276	0.000359175454280172	0.000660561651698517	0	C
Q43641	GO:0008152	0.980528186092971	0.395999999999996	10.5677671333459	P
Q43641	GO:0016999	0.000866128487788453	0.00257210190025307	0	P
Q43641	GO:0030259	0.00356023012618227	0.00932452712556656	0	P
Q7YJY4	GO:0008534	0.000220065028363367	0.000591901121593654	0	F
Q7YJY4	GO:0005524	0.259500083636588	0.645161290322581	22.8377408218865	F
Q7YJY4	GO:0003824	1.42774969931309e-06	0.645161290322581	19.619094967531	F
Q7YJY4	GO:0045260	0.0199647744805849	0.645161290322581	1.59463916125637	C
Q7YJY4	GO:0005739	0.00232465043435642	0.541218637992832	0.186121144693256	C
Q7YJY4	GO:0000275	0.00232465043435642	0.541218637992832	0.139187301903889	C
Q7YJY4	GO:0015986	0.675151716552212	0.645161290322581	9.0587756010637	P
Q7YJY4	GO:0042777	0.989344812305512	0.645161290322581	5.76453479988825	P
Q7YJY4	GO:0015988	0.00626393524038297	0.107517118737913	0.032650320676768	P
O54235	GO:0004489	0.997332789022415	0.359999999454056	18.4916949046114	F
O54235	GO:0003824	0.000666802744396265	0.359999999454056	3.13232525263032	F
O54235	GO:0003756	0.000333401372198133	0.000943659502426454	0	F
O54235	GO:0045239	0.000333958082613132	0.000943659502426454	0	C
O54235	GO:0005783	0.000333958082613132	0.000943659502426454	0	C
O54235	GO:0006555	0.999271433084613	0.359999999454056	4.38989904709382	P
O54235	GO:0009086	0.999271433084613	0.359999999454056	1.94550597695428	P
O54235	GO:0006221	0.000182141728846846	0.000943659502426454	0	P
Q8TI84	GO:0015450	0.995657673048779	0.591644616418684	3.53944188919152	F
Q8TI84	GO:0003735	0.0043423269512208	0.00516063790389467	0	F
Q8TI84	GO:0016020	0.982854052129741	0.591644616418684	2.26254767855027	C
Q8TI84	GO:0005622	0.00857297393512973	0.00516063790389467	0	C
Q8TI84	GO:0005840	0.00857297393512973	0.00516063790389467	0	C
Q8TI84	GO:0006412	0.0043423269512208	0.00516063790389467	0	P
Q5ZVI4	GO:0008988	0.512171594661865	0.000637607771909766	0	F
Q5ZVI4	GO:0008276	0.00967804638530102	0.366795366795354	0.384121532749953	F
Q5ZVI4	GO:0003723	0.301850822865889	0.694980694980695	18.4872898965369	F
Q5ZVI4	GO:0005737	9.40305906545645e-05	0.000637607771909766	0	C
Q5ZVI4	GO:0000154	0.978385052271409	0.0314530281189336	0	P
Q5ZVI4	GO:0006479	0.021879309798329	0.00248272384194312	0	P
Q5ZVI4	GO:0046140	0.000206369768070785	0.00900050880846193	0	P
P30375	GO:0030106	0.989242759034918	0.833333333333333	28.8002994728749	F
P30375	GO:0030881	0.000471397259565653	0.010792276765702	0	F
P30375	GO:0008017	3.33943961116336e-05	0.000764538948725136	0	F
P30375	GO:0005887	0.999899658154776	0.010792276765702	0	C
P30375	GO:0005737	3.34472817413687e-05	0.000764538948725136	0	C
P30375	GO:0048006	0.01090311836516	0.010792276765702	0	P
P30375	GO:0045089	0.000940640267137835	0.010792276765702	0	P
P30375	GO:0006072	3.33180911024992e-05	0.000764538948725136	0	P
Q09427	GO:0008094	0.476366932038292	0.000917446738470163	0	F
Q09427	GO:0005525	0.361498661768153	0.0517283115926432	0.0841301835575272	F
Q09427	GO:0015415	0.065294995105098	0.076328628546323	9.61491809031824	F
Q09427	GO:0009276	0.129787711261321	0.227777249109899	15.877001973969	C
Q09427	GO:0016020	0.268655225675548	1	39.6804135596621	C
Q09427	GO:0016021	0.376337711051819	1	30.8169051879029	C
Q09427	GO:0015706	0.613262291907263	0.0580647922986861	0.300936090233306	P
Q09427	GO:0009432	0.00915275998914306	0.0253864718651922	1.38567021670777	P
Q09427	GO:0006869	0.0849849148358147	0.227777249109899	14.5204205269854	P
P57156	GO:0003942	0.500022164333512	0.75	36.0801589574509	F
P57156	GO:0050661	0.250368461766511	0.0237998173736177	0	F
P57156	GO:0046983	0.246274166138253	0.75	27.3561498712446	F
P57156	GO:0005739	0.0046568452802088	0.145807544408744	0	C
P57156	GO:0009088	0.748135694172654	0.0237998173736177	0	P
P57156	GO:0006350	6.96034702603315e-06	0.000860106317315778	0	P
P57156	GO:0006526	0.500194712264586	0.75	7.01053985002598	P
Q88UE0	GO:0004424	0.813236200384266	0.651376146720354	47.6596011355315	F
Q88UE0	GO:0004401	0.180941236680421	0.412843784117427	10.8602969359781	F
Q88UE0	GO:0003824	0.0057153095952628	0.651376146720354	10.6209521842583	F
Q88UE0	GO:0005737	0.215488139000495	0.412843784117427	8.41031471905718	C
Q88UE0	GO:0006430	5.23829411129317e-05	0.00151504965985899	0	P
Q88UE0	GO:0000105	0.992995360915763	0.651376146720354	8.72284257546595	P
Q88UE0	GO:0008152	0.00697844761368067	0.651376146720354	1.68472046294849	P
O94737	GO:0043559	0.545201554832499	0.0266777986995425	0	F
O94737	GO:0004709	0.623791383886055	0.0377145105685361	0	F
O94737	GO:0005524	0.28277667277476	0.416666666666589	21.1127011556233	F
O94737	GO:0009288	0.0123980907563641	0.101718840394202	1.63723751488989	C
O94737	GO:0005622	0.00396038439995359	0.342592592579312	5.63175248114725	C
O94737	GO:0030425	0.00952808429713226	0.194444121072434	0.830387064206324	C
O94737	GO:0051262	0.628106307711008	0.0377145105685361	0	P
O94737	GO:0050862	0.0655115736429898	0.0431069263272027	0.00487527675723233	P
O94737	GO:0006355	0.00017943820348861	0.010792276765702	0	P
Q9CG64	GO:0019200	0.00171464708031416	0.113398273904323	0.846515682299559	F
Q9CG64	GO:0005525	0.488544699717437	0.000567492827919688	0	F
Q9CG64	GO:0004370	0.493151536766962	0.618556701030928	41.499150581156	F
Q9CG64	GO:0020015	0.00642838067679628	0.353951890034363	0.215103305127669	C
Q9CG64	GO:0005622	2.06133095029679e-05	0.353951890034363	0.0400595231388209	C
Q9CG64	GO:0030288	2.06133095029679e-05	0.000567492827919688	0	C
Q9CG64	GO:0019572	0.505000046090668	0.0319968937686453	0	P
Q9CG64	GO:0006072	0.484302059186785	0.618556701030928	31.5339648017219	P
Q9CG64	GO:0005997	0.00776825619658216	0.113398273904323	0.415824777667674	P
Q5GRK4	GO:0046429	0.989995447318356	0.725806451612903	42.93721627579	F
Q5GRK4	GO:0016491	2.09695357923332e-05	0.725806451612903	24.3239527654029	F
Q5GRK4	GO:0003824	0.00246502932672743	0.725806451612903	13.9434811725263	F
Q5GRK4	GO:0016507	4.23449548351962e-05	0.00066588876179286	0	C
Q5GRK4	GO:0008372	4.23449548351962e-05	0.00066588876179286	0	C
Q5GRK4	GO:0009316	4.23449548351962e-05	0.00066588876179286	0	C
Q5GRK4	GO:0009097	0.000210565174214349	0.00066588876179286	0	P
Q5GRK4	GO:0009099	0.000126339104528609	0.00066588876179286	0	P
Q5GRK4	GO:0008299	4.21130348428698e-05	0.725806451612903	11.552428142473	P
P66866	GO:0050074	0.491438404544348	0.421052631547157	0.310423338588153	F
P66866	GO:0003824	0.495699004760324	0.929824561403509	8.96053357494698	F
P66866	GO:0003743	6.31321206193119e-05	0.000965733408915961	0	F
P66866	GO:0005737	0.00185674123717699	0.0136323495987815	0	C
P66866	GO:0005622	0.000127034329898455	0.0136323495987815	0	C
P66866	GO:0005576	6.35171649492275e-05	0.000965733408915961	0	C
P66866	GO:0008152	0.985424316489347	0.929824561403509	7.81410564409303	P
P66866	GO:0006980	0.00183436555741379	0.0136323495987815	0	P
P66866	GO:0000105	6.2751716477511e-05	0.000965733408915961	0	P
O29730	GO:0016773	0.325853555053732	0.216555326330655	15.8535598687025	F
O29730	GO:0005524	0.314473619539222	0.216555326330655	10.9426117250728	F
O29730	GO:0004765	0.261563320941819	0.216555326330655	20.2238170953694	F
O29730	GO:0005622	0.000709717090697587	0.216555326330655	6.84012448804427	C
O29730	GO:0005840	0.000709717090697587	0.00105184976385114	0	C
O29730	GO:0009088	0.65429680778341	0.0217280824916615	0.869896614953035	P
O29730	GO:0016114	0.0118791173185793	0.00105184976385114	0	P
O29730	GO:0016310	0.321944957579431	0.216555326330655	4.20527537380709	P
Q95J82	GO:0005179	0.976523001672774	0.782051279741289	29.1867530836483	F
Q95J82	GO:0004888	7.51343782416816e-05	0.00211718478108499	0	F
Q95J82	GO:0004623	0.0109120210029546	0.307485938381251	0.0517777369057065	F
Q95J82	GO:0005576	0.999538639687425	0.782051279741289	42.2441007321057	C
Q95J82	GO:0016020	7.68933854291353e-05	0.00211718478108499	0	C
Q95J82	GO:0016042	0.0111563355632551	0.307485938381251	0.159399362168658	P
Q95J82	GO:0006952	7.68165984810486e-05	0.00211718478108499	0	P
Q95J82	GO:0006350	0.000307266393924194	0.00211718478108499	0	P
Q9CDW3	GO:0019843	0.497868197614644	0.783783783783385	53.0868057254017	F
Q9CDW3	GO:0003735	0.500289806643941	0.783783783783385	41.7394471076388	F
Q9CDW3	GO:0005515	0.00176696102434295	0.315309907742431	0	F
Q9CDW3	GO:0005840	0.499983335832931	0.783783783783385	16.1320269073491	C
Q9CDW3	GO:0005622	0.499983335832931	0.783783783783385	14.5885263506289	C
Q9CDW3	GO:0016020	8.33208353475974e-06	0.00148775146778945	0	C
Q9CDW3	GO:0006414	0.999916684718172	0.00148775146778945	0	P
Q9CDW3	GO:0016032	1.66630563656988e-05	0.00148775146778945	0	P
Q9CDW3	GO:0006730	1.66630563656988e-05	0.00148775146778945	0	P
P45684	GO:0016987	0.276659712587651	0.574468085106383	27.7430227503124	F
P45684	GO:0005506	0.0242765837226302	0.563829787234042	0.292075460904161	F
P45684	GO:0009055	0.00620906558331833	0.563829787234042	0.267018361525825	F
P45684	GO:0005622	0.0124883484321158	0.313829785428535	0.162100352238417	C
P45684	GO:0005737	0.000104864289594464	0.000878406451726752	0	C
P45684	GO:0009274	6.99095263963096e-05	0.000878406451726752	0	C
P45684	GO:0006352	0.965825349812044	0.574468085106383	9.64985756375884	P
P45684	GO:0009408	0.0253230271283815	0.148909832587654	0.686812746202496	P
P45684	GO:0006118	0.00870248669440431	0.563829787234042	0.08407552678116	P
Q28747	GO:0005138	0.999322379427453	0.95575221238938	13.552906355664	F
Q28747	GO:0017111	5.64683810455672e-05	0.0014614195834038	0	F
Q28747	GO:0003774	5.64683810455672e-05	0.0014614195834038	0	F
Q28747	GO:0005576	0.812258186980748	0.95575221238938	23.3638350069936	C
Q28747	GO:0005615	0.18722990533719	0.548672565210436	6.35777241406526	C
Q28747	GO:0005622	0.000204763072824518	0.0014614195834038	0	C
Q28747	GO:0006959	0.571388519641448	0.548672565210436	3.21145415494684	P
Q28747	GO:0008285	0.214071621794159	0.548672565210436	3.86204260147965	P
Q28747	GO:0007267	0.214071621794159	0.548672565210436	3.15036634995662	P
Q9JT07	GO:0016774	0.331005779511734	0.786026200873362	48.7442550210417	F
Q9JT07	GO:0008776	0.326816358384972	0.786026200873362	32.9486069246589	F
Q9JT07	GO:0047761	0.00418942112676231	0.064625390708609	0.242886672160692	F
Q9JT07	GO:0005622	0.987276207374696	0.786026200873362	15.6670343625611	C
Q9JT07	GO:0005737	0.0125098619899656	0.064625390708609	0.169901724384416	C
Q9JT07	GO:0015627	1.42620423559123e-05	0.00072113717434336	0	C
Q9JT07	GO:0016089	0.330588476835472	0.00072113717434336	0	P
Q9JT07	GO:0006777	0.330438606869239	0.00072113717434336	0	P
Q9JT07	GO:0016310	0.334664668204426	0.786026200873362	17.8667191041417	P
P27640	GO:0003711	0.495965592572926	0.813953488252394	46.9407038109035	F
P27640	GO:0004068	0.00650723308116604	0.325523820075336	0.276120170888934	F
P27640	GO:0003824	3.83856151206224e-05	0.325523820075336	0.0639812150232313	F
P27640	GO:0005737	0.000301087115793856	0.00747704040771243	0	C
P27640	GO:0006355	0.985634949006033	0.813953488252394	6.94132969968362	P
P27640	GO:0009401	0.000297035162346278	0.00747704040771243	0	P
P27640	GO:0006118	7.62839284993682e-05	0.00192023735958871	0	P
Q75CC8	GO:0005509	0.455783128248542	0.00357236375035149	1.33144632654858	F
Q75CC8	GO:0005515	0.399624742852059	0.00770195262100016	8.88485596187269	F
Q75CC8	GO:0005488	0.00480749172632861	0.00770195262100016	8.8556614645546	F
Q75CC8	GO:0005634	0.276342072430021	0.00770195262100016	5.04626949030476	C
Q75CC8	GO:0005622	0.0114777072200368	0.00770195262100016	2.34356586342686	C
Q75CC8	GO:0016021	0.0114777072200368	0.000917446738470163	0	C
Q75CC8	GO:0007242	0.200373075209489	0.00357236375035149	2.94475019470108	P
Q75CC8	GO:0019046	0.0720001302422306	0.00770195262100016	3.71288853593616	P
Q75CC8	GO:0045732	0.0720001302422306	0.00770195262100016	3.71288853593616	P
O32467	GO:0046933	0.237383227030345	0.679245283018868	32.8840854880381	F
O32467	GO:0005524	0.2940564586027	0.679245283018868	20.1926105259476	F
O32467	GO:0003824	1.76894860802386e-06	0.679245283018868	16.9579138069119	F
O32467	GO:0016021	0.918941115144584	0.679245283018868	34.2791717410998	C
O32467	GO:0009288	0.00676098227377633	0.132073206639282	0.314185026816582	C
O32467	GO:0005739	0.000766364708862668	0.105641692552751	0.0271700173687016	C
O32467	GO:0015995	5.0064434152616e-06	0.000623171369526903	0	P
O32467	GO:0015988	0.97046895532959	0.611320754716981	0.68091081088177	P
O32467	GO:0030254	0.00201594655452558	0.132073206639282	0.0315450636179066	P
Q55803	GO:0005506	0.331373816742158	0.367187499999982	17.9456912280802	F
Q55803	GO:0005554	0.331043952557366	0.367187499999982	19.042686108638	F
Q55803	GO:0003824	0.331300513589982	0.367187499999982	5.68209719270054	F
Q55803	GO:0009276	0.000110531572801844	0.000645079737986833	0	C
Q55803	GO:0005622	0.000221063145603688	0.000645079737986833	0	C
Q55803	GO:0009346	0.000110531572801844	0.000645079737986833	0	C
Q55803	GO:0006221	0.000110482725484183	0.000645079737986833	0	P
Q55803	GO:0019856	0.000110482725484183	0.000645079737986833	0	P
Q55803	GO:0000917	0.000110482725484183	0.000645079737986833	0	P
Q46XG5	GO:0016853	0.33128449355479	0.741116751269036	27.1363272873867	F
Q46XG5	GO:0003824	0.33128870838208	0.741116751269036	25.7727815452693	F
Q46XG5	GO:0016301	0.335623350571061	0.431472081217847	0.0120751121755307	F
Q46XG5	GO:0006355	0.00498243665259617	0.329949238321781	0	P
Q46XG5	GO:0009107	1.26584868741719e-05	0.000838276207739235	0	P
Q46XG5	GO:0018055	1.26584868741719e-05	0.000838276207739235	0	P
Q5P2Y9	GO:0010181	0.199962440449648	0.644859812951763	25.6643522869191	F
Q5P2Y9	GO:0016491	9.30493026231964e-06	0.644859812951763	39.4896907974823	F
Q5P2Y9	GO:0008752	0.199953135519386	0.644859812951763	35.2791376021679	F
Q5P2Y9	GO:0006118	0.999674677768477	0.644859812951763	19.1602086345481	P
Q5P2Y9	GO:0006813	0.000185898418013018	0.00154336834508999	0	P
Q5P2Y9	GO:0009086	9.29492090065088e-05	0.00154336834508999	0	P
Q819Y0	GO:0009041	0.828006572006359	1	56.3804845812517	F
Q819Y0	GO:0004072	0.126606688606669	0.0106642420906156	0	F
Q819Y0	GO:0003824	0.000619131662672866	1	11.4901779263603	F
Q819Y0	GO:0005622	5.22266902319114e-05	0.0179317829337819	0.071907793311983	C
Q819Y0	GO:0016020	5.22266902319114e-05	0.001270310868651	0	C
Q819Y0	GO:0005634	0.000104453380463823	0.001270310868651	0	C
Q819Y0	GO:0006564	0.461793321598159	0.001270310868651	0	P
Q819Y0	GO:0006561	0.529987502298928	0.653846153845506	2.47970729614085	P
Q819Y0	GO:0006222	0.457454647605666	0.001270310868651	0	P
Q82JS4	GO:0004367	0.607769514529622	0.819148936170213	29.5249198458146	F
Q82JS4	GO:0016491	4.44968949308819e-06	0.819148936170213	36.6159256827158	F
Q82JS4	GO:0047952	0.189547203814482	0.819148936170213	29.9900722891258	F
Q82JS4	GO:0009331	0.499961565900276	0.819148936170213	40.1902777723136	C
Q82JS4	GO:0005737	0.499961565900276	0.819148936170213	17.0353758408563	C
Q82JS4	GO:0046167	0.396357655311858	0.819148936170213	16.4676156241738	P
Q82JS4	GO:0008654	0.191587320833993	0.819148936170213	12.3734840832643	P
Q82JS4	GO:0008152	4.49758198152221e-06	0.819148936170213	12.0182764433361	P
Q92I35	GO:0004831	0.330690229936368	0.000917446738470163	0	F
Q92I35	GO:0005525	0.316100777631528	0.155528047369327	0.011815198427828	F
Q92I35	GO:0004832	0.354501748176025	0.188884367966182	12.6875658303096	F
Q92I35	GO:0005622	0.000971989461876571	0.188884367966182	1.93532336176563	C
Q92I35	GO:0009276	1.90751419250255e-05	0.000917446738470163	0	C
Q92I35	GO:0005576	0.000365677292097509	0.0703511282455662	0	C
Q92I35	GO:0006429	0.998767450337772	1	15.954854301119	P
Q92I35	GO:0005975	0.00023551728987064	0.0937932591985936	0	P
Q92I35	GO:0006614	0.000390534933195346	0.155528047369327	0	P
Q5E7U5	GO:0004070	0.640879588313261	0.867052023121387	44.4922734913094	F
Q5E7U5	GO:0016597	0.320435222666623	0.867052023121387	49.0696687780107	F
Q5E7U5	GO:0003824	0.00528734649692533	0.867052023121387	22.639622442763	F
Q5E7U5	GO:0009348	0.230845309055515	0.167608816831668	28.9235485428275	C
Q5E7U5	GO:0009347	0.00541638949089651	0.18496247544681	0.4134336173815	C
Q5E7U5	GO:0008372	0.00464287799155285	0.312138718815967	0.269463445907221	C
Q5E7U5	GO:0019546	0.41224476090701	0.167608816831668	5.83724934765061	P
Q5E7U5	GO:0006526	0.423052176894146	0.39884393055398	4.82833270579422	P
Q5E7U5	GO:0006207	0.257153069768106	0.867052023121387	16.5994266780768	P
Q8K5U8	GO:0019200	0.000703105057573789	0.571428571428568	11.989511302189	F
Q8K5U8	GO:0016773	0.000902127753940797	0.977142857142857	21.7449058469258	F
Q8K5U8	GO:0016779	0.000902127753940797	0.0079220084101716	0	F
Q8K5U8	GO:0008290	5.92538323844394e-05	0.000943659502426454	0	C
Q8K5U8	GO:0005978	0.00107410013080314	0.000943659502426454	0	P
Q8K5U8	GO:0005975	0.00095102986596259	0.977142857142857	7.75938218973757	P
Q8K5U8	GO:0019512	0.629981452567549	0.977142857142857	11.7670254073071	P
Q6FJZ6	GO:0004309	0.00155824618370793	0.00106542201886858	0	F
Q6FJZ6	GO:0046872	0.00155824618370793	0.00106542201886858	0	F
Q6FJZ6	GO:0008254	0.00311649236741587	0.00106542201886858	0	F
Q6FJZ6	GO:0006914	0.998434435210215	0.238707575580097	16.565613718372	P
Q986A5	GO:0004363	0.00121736497408583	0.000674042501733181	0	F
Q986A5	GO:0004088	0.0131792626086633	0.0095148235975169	0	F
Q986A5	GO:0005524	0.324292274052202	0.693877551020408	23.5666114221514	F
Q986A5	GO:0005737	0.0351331160565462	0.355102040816146	1.79939741170508	C
Q986A5	GO:0005829	2.16921310538862e-05	0.000674042501733181	0	C
Q986A5	GO:0005618	0.000522268806472946	0.00565857743583685	0	C
Q986A5	GO:0006189	0.498882957494884	0.355102040816146	0.436432404246811	P
Q986A5	GO:0009113	0.495301165243991	0.693877551020408	16.8818858027096	P
Q986A5	GO:0006221	0.00115194181704387	0.0095148235975169	0	P
P48136	GO:0019843	0.496186062508053	0.838235284724724	57.0180397259044	F
P48136	GO:0003735	0.503658291369392	0.838235284724724	45.2894199393899	F
P48136	GO:0016620	3.11292245109435e-05	0.00242853548418573	0	F
P48136	GO:0015935	0.499400778336221	0.367470359034692	0	C
P48136	GO:0005622	0.499377629488859	0.838235284724724	15.8740606826575	C
P48136	GO:0005763	0.00116757819774233	0.367470359034692	0	C
P48136	GO:0005975	1.54105289026187e-05	0.00242853548418573	0	P
P48136	GO:0008152	7.70526445130935e-05	0.838235284724724	4.97322309816991	P
P48136	GO:0009450	6.16421156104748e-05	0.00242853548418573	0	P
P93236	GO:0016491	0.731296846150253	1	10.5596141603878	F
P93236	GO:0018658	0.263086588937042	0.0642685053383878	0.080241831554419	F
P93236	GO:0003824	0.000420972166683217	1	6.04271921165988	F
P93236	GO:0008152	0.430118239249442	1	4.89390407708062	P
P93236	GO:0006725	0.137623183752826	1	2.19030023310124	P
P93236	GO:0006744	0.000605849417824582	0.00357236375035149	0	P
Q3BYS5	GO:0004160	0.387404982356551	1	48.6747729536798	F
Q3BYS5	GO:0003824	0.393569065970519	1	23.3341351448623	F
Q3BYS5	GO:0004743	0.148851598830184	1	18.1333696553459	F
Q3BYS5	GO:0005737	5.98246572196768e-06	0.000917446738470163	0	C
Q3BYS5	GO:0009099	0.656906005112694	1	10.0298020080353	P
Q3BYS5	GO:0006415	2.66647474004979e-06	0.000917446738470163	0	P
Q3BYS5	GO:0006099	0.0842871715525048	0.000917446738470163	0	P
Q819Y1	GO:0008834	0.664319415630977	0.97972972972973	41.4305146109285	F
Q819Y1	GO:0003824	5.54782429401648e-06	0.97972972972973	21.076379150653	F
Q819Y1	GO:0008462	5.54782429401648e-06	0.00111581360084209	0	F
Q819Y1	GO:0005643	3.30558252948181e-05	0.00111581360084209	0	C
Q819Y1	GO:0017101	1.6527912647409e-05	0.00111581360084209	0	C
Q819Y1	GO:0016021	3.30558252948181e-05	0.00111581360084209	0	C
Q819Y1	GO:0008152	0.502519842893905	0.97972972972973	7.71512509184955	P
Q819Y1	GO:0006221	8.30752635191822e-06	0.00111581360084209	0	P
Q819Y1	GO:0006508	8.30752635191822e-06	0.00111581360084209	0	P
Q82JS5	GO:0004357	0.341684238752353	0.000747241687441762	0	F
Q82JS5	GO:0004363	0.00974395517884517	0.000747241687441762	0	F
Q82JS5	GO:0005525	0.327331752420183	0.000747241687441762	0	F
Q82JS5	GO:0005618	0.499206093077113	0.81447963800905	26.4822826900246	C
Q82JS5	GO:0005737	0.498344774310797	0.81447963800905	14.2716864513514	C
Q82JS5	GO:0005622	2.49081609292276e-05	0.81447963800905	9.55321348688695	C
Q82JS5	GO:0009252	0.972731770518594	0.81447963800905	22.2848167972793	P
Q82JS5	GO:0006435	0.0208385083246421	0.000747241687441762	0	P
Q82JS5	GO:0009273	0.0165700992352139	0.81447963800905	21.3823875164439	P
P14894	GO:0005536	0.477421395713531	0.319018385981284	2.75395843912018	F
P14894	GO:0005537	0.477421395713531	0.319018385981284	2.24879960261805	F
P14894	GO:0005509	0.049380836313771	0.220856181714286	0.682984674857518	F
P14894	GO:0008372	0.517320937690185	0.441717791377692	25.528946424977	C
P14894	GO:0000004	0.516896401674368	0.441717791377692	24.3403743659959	P
P14894	GO:0009756	0.0596316775168515	0.220856181714286	1.68595458075332	P
P14894	GO:0044403	0.0513467903130567	0.190171675928807	0.496114566748153	P
Q5LXV4	GO:0003899	0.495637559193755	1	57.4976540266638	F
Q5LXV4	GO:0003723	0.496287105402514	0.405555555533615	0	F
Q5LXV4	GO:0000287	9.48635812295625e-05	0.000917446738470163	0	F
Q5LXV4	GO:0005634	0.924276748874294	1	24.7794074758205	C
Q5LXV4	GO:0005665	0.00221384320308555	0.305555548886648	7.68265510047658e-05	C
Q5LXV4	GO:0005786	0.0012929774556517	0.405555555533615	0	C
Q5LXV4	GO:0006351	0.997919323311048	1	21.0324992787684	P
Q5LXV4	GO:0016539	0.000299685968838044	0.161090696177103	0	P
Q5LXV4	GO:0006402	1.47442133298257e-06	0.000917446738470163	0	P
Q7CLU6	GO:0019843	0.497086205427904	0.999999978174485	60.4872354711257	F
Q7CLU6	GO:0003735	0.500348319092036	0.999999978174485	47.6419225282758	F
Q7CLU6	GO:0004139	1.2061086602083e-05	0.00300255296226599	0	F
Q7CLU6	GO:0005694	0.333231467848877	0.00300255296226599	0	C
Q7CLU6	GO:0015934	0.332844740531352	0.999999978174485	15.7072597618471	C
Q7CLU6	GO:0005622	0.333199340261392	0.999999978174485	15.0416920281546	C
Q7CLU6	GO:0006457	0.999759033324144	0.00300255296226599	0	P
Q7CLU6	GO:0006526	9.63866703423197e-05	0.00300255296226599	0	P
Q7CLU6	GO:0007049	2.40966675855799e-05	0.00300255296226599	0	P
O93464	GO:0005179	0.987861970963025	0.322488243843618	14.7639587447252	F
O93464	GO:0004382	0.00151725362962183	0.00254062173730199	0	F
O93464	GO:0004658	0.00303450725924367	0.00254062173730199	0	F
O93464	GO:0005576	0.873118208149065	0.322488243843618	21.9995629741251	C
O93464	GO:0005615	0.120176696355095	0.22768022265033	3.14248625658994	C
O93464	GO:0016020	0.00268203819833583	0.00254062173730199	0	C
O93464	GO:0007586	0.136591854133928	0.22768022265033	6.38629420026439	P
P69319	GO:0003677	0.00035927381760625	0.00458723369235082	0	F
P69319	GO:0003899	0.00035927381760625	0.00458723369235082	0	F
P69319	GO:0005634	0.000359402941673163	0.00458723369235082	0	C
P69319	GO:0006350	0.000718547635212499	0.00458723369235082	0	P
P69319	GO:0006464	0.999281452364787	0.999987711650796	10.7560505458065	P
P69319	GO:0006351	0.000718547635212499	0.00458723369235082	0	P
P54010	GO:0003735	0.908552878988997	0.384580463177921	22.0166936622641	F
P54010	GO:0043565	0.0914471210110033	0.25575845319842	1.03816844126707	F
P54010	GO:0005840	0.5	0.384580463177921	6.4722227976357	C
P54010	GO:0005622	0.5	0.384580463177921	5.91141530486645	C
P54010	GO:0006412	1	0.384580463177921	6.30479879031808	P
Q57678	GO:0005554	0.551777056326669	0.446666666488112	15.6350294757084	F
Q57678	GO:0042586	0.211309318516276	0.446666666488112	8.76138298950278	F
Q57678	GO:0005506	0.211309318516276	0.446666666488112	5.25761952011219	F
Q57678	GO:0016020	0.000957071904774494	0.0011009360861642	0	C
Q57678	GO:0006412	0.382411757330716	0.446666666488112	4.89807208422231	P
Q57678	GO:0006118	0.000956842962895227	0.0011009360861642	0	P
Q57678	GO:0019877	0.000478421481447613	0.0011009360861642	0	P
Q98PQ2	GO:0004825	0.265821817930742	0.0580647922986861	0.594872129478624	F
Q98PQ2	GO:0005525	0.266727716439582	1	0.231642189585035	F
Q98PQ2	GO:0008270	0.194169944775523	1	35.3045232850346	F
Q98PQ2	GO:0005622	0.00140950369997482	1	1.62266755052682	C
Q98PQ2	GO:0005853	0.00401662475094101	1	1.14579944894661	C
Q98PQ2	GO:0005786	0.00401662475094101	1	0.977035153028923	C
Q98PQ2	GO:0006429	0.872225708773513	0.138822135635328	0.752113449460067	P
Q98PQ2	GO:0006431	0.617040364835176	0.0580647922986861	0.150085374316963	P
Q98PQ2	GO:0016089	1.81791014964919e-06	0.000917446738470163	0	P
Q7M416	GO:0019825	0.325458527581259	0.0870061661742672	59.4430359173037	F
Q7M416	GO:0005488	0.333139627095194	0.0870061661742672	44.2087145266189	F
Q7M416	GO:0020037	0.333139627095194	0.0870061661742672	43.52706957521	F
Q7M416	GO:0005833	0.344569637264565	0.0870061661742672	21.2596047491183	C
Q7M416	GO:0016459	0.000674744671868296	0.00206425516155787	0	C
Q7M416	GO:0006350	0.00033748619443991	0.00206425516155787	0	P
Q7M416	GO:0006810	0.49881879831946	0.0870061661742672	40.7654861413777	P
Q7M416	GO:0015671	0.49881879831946	0.0870061661742672	38.1754646548811	P
P55296	GO:0016985	0.324707111928519	1	12.025557787756	F
P55296	GO:0017111	0.000131358695282574	0.000917446738470163	0	F
P55296	GO:0030247	0.291450284569555	0.000917446738470163	0	F
P55296	GO:0005576	0.0153334770116926	0.0386694071885632	0	C
P55296	GO:0045493	0.495604582645304	0.0386694071885632	0	P
P55296	GO:0006080	0.488981272016133	1	7.48435186128582	P
P55296	GO:0016998	0.00833769308421128	0.0386694071885632	0	P
P48137	GO:0043565	0.252376485873809	0.439338262301189	0.038675303931516	F
P48137	GO:0000049	0.248286203607031	0.590906419616739	36.9554568398999	F
P48137	GO:0019843	0.248286203607031	0.590906419616739	33.1333546778284	F
P48137	GO:0005840	0.499961534930268	0.590906419616739	15.7781646559056	C
P48137	GO:0005622	0.499976920958161	0.590906419616739	14.2702865523342	C
P48137	GO:0006412	0.995090663027047	0.590906419616739	15.365191854329	P
P48137	GO:0006281	0.00463372690168363	0.378605824459986	0.0155824872190386	P
P48137	GO:0006207	3.0623341252137e-05	0.00250212746855499	0	P
P0A5D1	GO:0050661	0.422580147569576	0.000764538948725136	0	F
P0A5D1	GO:0008712	0.0679696867821213	0.000764538948725136	0	F
P0A5D1	GO:0003824	0.422580147569576	0.833333333333333	10.3584751553457	F
P0A5D1	GO:0006012	0.109816469848754	0.0431069263272027	3.55092806163678	P
P0A5D1	GO:0006098	0.0116095702424631	0.00297696979195958	0	P
P0A5D1	GO:0008152	0.0089493132163706	0.833333333333333	6.56386039977917	P
P39115	GO:0015412	0.463182204426426	0.032013358439451	1.08957899114798	F
P39115	GO:0042626	0.438383795642095	0.076328628546323	29.0380786381928	F
P39115	GO:0005525	0.403876612500128	0.0386694071885632	0.263798130495757	F
P39115	GO:0009276	0.0972877970902636	0.0580647922986861	12.8789835916144	C
P39115	GO:0016020	0.263732012479172	0.076328628546323	34.637452487534	C
P39115	GO:0005622	0.00592218650508587	0.0517283115926432	0.506623977605093	C
P39115	GO:0015689	0.230590050710675	0.032013358439451	2.8302692088591	P
P39115	GO:0017038	0.207340127783899	0.000917446738470163	0	P
P39115	GO:0006614	0.208328808670727	0.032013358439451	0.0959611385261896	P
P14895	GO:0005279	0.00173404253331548	0.00132112330339703	0	F
P14895	GO:0004325	0.00173404253331548	0.00132112330339703	0	F
P14895	GO:0016020	0.998265957466685	0.327999238718255	6.25894349209581	C
P14895	GO:0009765	0.993087801957547	0.327999238718255	11.4054360585862	P
P14895	GO:0006865	0.00345609902122665	0.00132112330339703	0	P
P14895	GO:0006783	0.00345609902122665	0.00132112330339703	0	P
P66181	GO:0003735	1	0.9998732866165	20.9377244357707	F
P66181	GO:0005840	0.333333333333333	0.9998732866165	7.65704485413518	C
P66181	GO:0015934	0.333333333333333	0.9998732866165	5.36393444620919	C
P66181	GO:0005622	0.333333333333333	0.9998732866165	5.20480920683591	C
P66181	GO:0006412	1	0.9998732866165	6.08606640588558	P
P61170	GO:0005515	0.16277351417882	0.078696128985781	2.72097054208811	F
P61170	GO:0005887	0.139987290898843	0.078696128985781	1.21368159080491	C
P61170	GO:0043128	0.0932818391788935	0.0232061833414343	0.181061578499693	P
P61170	GO:0006661	0.0373127356715574	0.0232061833414343	0.181061578499693	P
P61170	GO:0030913	0.070732665336702	0.078696128985781	5.13059618187147	P
Q89VX9	GO:0008773	0.260021189583995	1	40.6107075554463	F
Q89VX9	GO:0016597	0.259220163686643	1	31.314846395638	F
Q89VX9	GO:0003824	0.260119431825233	1	19.4222496606128	F
Q89VX9	GO:0005737	1.73337715352366e-05	0.000917446738470163	0	C
Q89VX9	GO:0001680	0.340908715124328	0.00357236375035149	0	P
Q89VX9	GO:0009399	0.330025368228317	1	31.8271971740526	P
Q89VX9	GO:0008152	0.329008686214221	1	17.0675674291037	P
Q57679	GO:0003824	9.48183133728323e-05	0.424528042158487	13.5657368630199	F
Q57679	GO:0004329	9.48183133728323e-05	0.00155792842381726	0	F
Q57679	GO:0005554	9.48183133728323e-05	0.00155792842381726	0	F
Q57679	GO:0005622	0.000369625111673151	0.00606627806663461	0	C
Q57679	GO:0005737	0.000284778967254807	0.00155792842381726	0	C
Q57679	GO:0030288	0.000189852644836538	0.00155792842381726	0	C
Q57679	GO:0009098	9.48812887592279e-05	0.00155792842381726	0	P
Q57679	GO:0006730	9.48812887592279e-05	0.00155792842381726	0	P
Q57679	GO:0006096	9.48812887592279e-05	0.00155792842381726	0	P
P37940	GO:0003863	0.996694259998744	0.238095092427511	1.5494188971588	F
P37940	GO:0030976	0.000672763228942024	0.00340225119081095	0	F
P37940	GO:0005506	8.52266757987823e-05	0.000873758798543013	0	F
P37940	GO:0008152	0.991867092396589	0.264550233980168	9.79435360166663	P
P37940	GO:0009228	0.00248821739484464	0.00340225119081095	0	P
P37940	GO:0016114	0.00248821739484464	0.00340225119081095	0	P
Q55806	GO:0004828	0.219957583572101	0.0253864718651922	0.0305822143821666	F
Q55806	GO:0004813	0.219535108977232	0.0189517163955047	0.0108607770624894	F
Q55806	GO:0000287	0.170364145748067	0.000917446738470163	0	F
Q55806	GO:0005737	0.00660651281327107	0.0642685053383878	0.447028572185943	C
Q55806	GO:0016020	2.24453822045407e-05	0.000917446738470163	0	C
Q55806	GO:0009279	7.48179406818024e-06	0.000917446738470163	0	C
Q55806	GO:0006433	0.794562996679674	0.0642685053383878	0.0330272617670576	P
Q55806	GO:0006412	0.264101867699425	1	23.146290805394	P
Q55806	GO:0006118	0.205409184270175	0.916666666666667	5.26844357584361	P
P25780	GO:0004217	0.947465553201525	0.164882889236146	2.30411572456717	F
P25780	GO:0008234	0.462293655725116	0.835106382978723	43.1631837385456	F
P25780	GO:0004216	0.0222285195279524	0.159559979403606	1.57685463427559	F
P25780	GO:0005783	0.0433295568589415	0.143581578153706	3.15453544544329	C
P25780	GO:0005576	0.0249405263239529	0.164882889236146	1.00761352324368	C
P25780	GO:0008372	0.00980684688904409	0.127573953158179	0.0627246840908526	C
P25780	GO:0006468	0.895152755508199	0.000878406451726752	0	P
P25780	GO:0030574	0.0113497625648714	0.164882889236146	0.122220164108442	P
P25780	GO:0007586	0.0113497625648714	0.164882889236146	0.0944722027542519	P
Q10991	GO:0004217	0.933753986841161	0.891472868217054	4.52561014396144	F
Q10991	GO:0008234	0.436526499924323	0.891472868217054	45.1525033896131	F
Q10991	GO:0004216	0.0322927406581202	0.58139534882106	2.61967019381233	F
Q10991	GO:0005783	0.0567530030487854	0.472868215657523	4.52335718849273	C
Q10991	GO:0005576	0.0303678355036029	0.503875968599929	1.42097049237712	C
Q10991	GO:0008372	0.0103656202035617	0.317828719688231	0.211130051248691	C
Q10991	GO:0006508	0.909736926903704	0.891472868217054	13.7305405552434	P
Q10991	GO:0006810	0.0541717524266773	0.279066338135106	0.586896821064504	P
Q10991	GO:0030574	0.0144906691017348	0.503875968599929	0.271181927374463	P
P46275	GO:0008934	0.49994823593093	0.000705728260361664	0	F
P46275	GO:0042132	0.49013425418494	0.743589743589744	20.6088305447896	F
P46275	GO:0050278	0.00971045360785151	0.0721486609219951	0	F
P46275	GO:0016021	6.90259048828642e-05	0.000705728260361664	0	C
P46275	GO:0005975	0.999654941929422	0.743589743589744	13.3623958920353	P
P46275	GO:0008152	6.9011614115529e-05	0.743589743589744	4.47637901263739	P
P46275	GO:0000105	6.9011614115529e-05	0.000705728260361664	0	P
Q5GRK8	GO:0008762	0.999699243761501	0.851190476190476	55.1610462008107	F
Q5GRK8	GO:0003735	3.00756238499022e-05	0.000982978648360889	0	F
Q5GRK8	GO:0004019	3.00756238499022e-05	0.000982978648360889	0	F
Q5GRK8	GO:0009427	3.00792424578296e-05	0.000982978648360889	0	C
Q5GRK8	GO:0016020	3.00792424578296e-05	0.000982978648360889	0	C
Q5GRK8	GO:0005622	3.00792424578296e-05	0.000982978648360889	0	C
Q5GRK8	GO:0009252	0.503151433431902	0.851190476190476	17.5268506701416	P
Q5GRK8	GO:0006412	1.51371458424822e-05	0.000982978648360889	0	P
Q5GRK8	GO:0006164	1.51371458424822e-05	0.000982978648360889	0	P
P11748	GO:0019825	0.330952359336949	0.792207789867799	94.6235405862524	F
P11748	GO:0005488	0.332350940920953	0.792207789867799	68.9615499953241	F
P11748	GO:0020037	0.332348075578129	0.792207789867799	67.9711668525806	F
P11748	GO:0005833	0.977278756961932	0.792207789867799	35.0762684040531	C
P11748	GO:0006810	0.49999137871128	0.792207789867799	63.7785930115669	P
P11748	GO:0015671	0.499987068066919	0.792207789867799	59.7817440412161	P
P11748	GO:0008152	4.31064436025224e-06	0.00214468068733285	0	P
P04599	GO:0046961	0.828001024779659	0.886956521739127	8.23378662836691	F
P04599	GO:0005515	0.0151150241837452	0.869565217391299	0.0667486264567958	F
P04599	GO:0016491	0.0128477705561708	0.739130434781876	0.0195830185637978	F
P04599	GO:0016469	0.741953992500489	0.886956521739127	10.7555807275402	C
P04599	GO:0015986	0.597397838378464	0.886956521739127	1.76908510816871	P
P04599	GO:0006754	0.298698919189232	0.886956521739127	3.45487332469818	P
P04599	GO:0019058	0.402566143174763	0.886956521739127	2.2193004675907	P
Q8DRR3	GO:0005525	0.496975782377097	0.0113713745433739	0	F
Q8DRR3	GO:0003697	0.479679893694372	0.707317073170732	53.7290464322244	F
Q8DRR3	GO:0042626	0.0172260953394528	0.000805562989876241	0	F
Q8DRR3	GO:0005737	4.13023919561167e-05	0.000805562989876241	0	C
Q8DRR3	GO:0005694	0.996974779427985	0.707317073170732	21.1359203053971	C
Q8DRR3	GO:0005622	2.06511959780584e-05	0.707317073170732	8.3504059230911	C
Q8DRR3	GO:0046677	0.598352052525743	0.000805562989876241	0	P
Q8DRR3	GO:0009432	0.199303692196164	0.707317073170732	21.6757760456918	P
Q8DRR3	GO:0051277	0.199878322466483	0.0113713745433739	0	P
Q5WUE0	GO:0008442	0.405235602727659	0.000878406451726752	0	F
Q5WUE0	GO:0050661	0.202621531290016	0.000878406451726752	0	F
Q5WUE0	GO:0016491	2.23795571222782e-05	0.957446808510638	39.5652377580545	F
Q5WUE0	GO:0009331	0.499820576478454	0.957446808510638	43.6499070223318	C
Q5WUE0	GO:0005737	0.499857381303387	0.957446808510638	18.503170402588	C
Q5WUE0	GO:0016021	9.2012062331286e-06	0.000878406451726752	0	C
Q5WUE0	GO:0046167	0.601513381218164	0.957446808510638	17.3635604168152	P
Q5WUE0	GO:0006072	0.410038628176511	0.957446808510638	42.5858221391421	P
Q5WUE0	GO:0005975	0.410038628176511	0.957446808510638	7.72407283622591	P
Q97NI6	GO:0005524	6.41587594163118e-05	0.0011009360861642	0	F
Q97NI6	GO:0051082	0.00230291254870965	0.0011009360861642	0	F
Q97NI6	GO:0016021	0.999935837123973	0.893333333333333	14.5521418790172	C
Q97NI6	GO:0051205	0.999935837123973	0.893333333333333	26.3634966653617	P
Q97NI6	GO:0006457	6.41628760268383e-05	0.0011009360861642	0	P
Q8ETZ9	GO:0008270	0.33119828595538	0.656934306569343	51.9373857942034	F
Q8ETZ9	GO:0005525	0.332902585853315	0.000602702236951202	0	F
Q8ETZ9	GO:0004825	0.00314165394244065	0.00850778022405708	0.0165082264747402	F
Q8ETZ9	GO:0005622	5.69530070986157e-06	0.00850778022405708	0.0239245925408807	C
Q8ETZ9	GO:0005786	5.69530070986157e-06	0.000602702236951202	0	C
Q8ETZ9	GO:0005576	2.21764217475849e-05	0.00234680830315062	0	C
Q8ETZ9	GO:0006429	0.999938456398	0.00850778022405708	0	P
Q8ETZ9	GO:0005975	5.64940999825202e-06	0.000602702236951202	0	P
Q8ETZ9	GO:0008299	5.64940999825202e-06	0.000602702236951202	0	P
Q741T7	GO:0008556	0.999498498630058	0.922222222222222	12.5520783590572	F
Q741T7	GO:0042301	5.27896178886599e-05	0.000917446738470163	0	F
Q741T7	GO:0004590	2.639480894433e-05	0.000917446738470163	0	F
Q741T7	GO:0016021	0.999630423900327	0.922222222222222	10.616801245233	C
Q741T7	GO:0016020	0.000105593171335236	0.922222222222222	7.97079135249351	C
Q741T7	GO:0009523	5.2796585667618e-05	0.000917446738470163	0	C
Q741T7	GO:0006813	0.99960410921422	0.922222222222222	16.3424145594047	P
Q741T7	GO:0015979	5.27854381039986e-05	0.000917446738470163	0	P
Q741T7	GO:0006207	2.63927190519993e-05	0.000917446738470163	0	P
Q9CN56	GO:0016301	1	0.385057471110442	5.54386448694736	F
P69320	GO:0003899	0.00035927381760625	0.00458723369235082	0	F
P69320	GO:0003677	0.00035927381760625	0.00458723369235082	0	F
P69320	GO:0005634	0.000359402941673163	0.00458723369235082	0	C
P69320	GO:0006351	0.000718547635212499	0.00458723369235082	0	P
P69320	GO:0006464	0.999281452364787	0.999987711650796	10.7560505458065	P
P11060	GO:0019871	0.28021176380467	0.57841654804549	8.13347144401277	F
P11060	GO:0004867	0.00128368150480423	0.00825702064623147	0	F
P11060	GO:0005576	1	0.997457967473837	17.2527931433757	C
P11060	GO:0009405	0.998716318495196	0.997457967473837	15.5342662636653	P
Q466D4	GO:0005525	0.338981406738562	0.00209038497372949	0	F
Q466D4	GO:0004550	0.338942664084793	0.936708860723183	49.2971154455289	F
Q466D4	GO:0016301	0.00152492116627286	0.936708860723183	26.0549418395671	F
Q466D4	GO:0005880	0.00449785383771854	0.493668654363351	0.285099803818053	C
Q466D4	GO:0005622	5.7136984452803e-05	0.493668654363351	0.0575625305654495	C
Q466D4	GO:0009331	1.90456614842677e-05	0.00209038497372949	0	C
[truncated: 74,956 more rows]
