# Supplementary material for: Rapid Annotation of Anonymous Sequences from Genome Projects Using Semantic Similarities and a Weighting Scheme in Gene Ontology
Source: PLoS One. 2009 Feb 27;4(2):e4619. doi: 10.1371/journal.pone.0004619 (PMC2645684; doi:10.1371/journal.pone.0004619)
Supplement: Dataset S3 — original GO annotations of the test set YEAST (0.77 MB TXT) [file pone.0004619.s003.txt]

The data refer to the original GO annotations of the test set YEAST coming from the three ontologies: cellular component, molecular function and biological process
Query ID	GO ID
O13297	GO:0004651
O13297	GO:0005634
O13297	GO:0006370
O13297	GO:0006397
O13297	GO:0016787
O13329	GO:0000182
O13329	GO:0000183
O13329	GO:0001302
O13329	GO:0005730
O13329	GO:0006310
O13329	GO:0007580
O13329	GO:0008156
O13449	GO:0005524
O13449	GO:0006754
O13449	GO:0015986
O13449	GO:0016469
O13449	GO:0016787
O13449	GO:0016820
O13449	GO:0046933
O13449	GO:0046961
O13511	GO:0016020
O13511	GO:0016021
O13512	GO:0016020
O13512	GO:0016021
O13516	GO:0003723
O13516	GO:0003735
O13516	GO:0005622
O13516	GO:0005732
O13516	GO:0005737
O13516	GO:0005840
O13516	GO:0005843
O13516	GO:0006412
O13516	GO:0006450
O13516	GO:0015935
O13516	GO:0019843
O13516	GO:0030529
O13525	GO:0003674
O13525	GO:0005739
O13525	GO:0005743
O13525	GO:0006744
O13525	GO:0016020
O13527	GO:0003677
O13527	GO:0015074
O13529	GO:0007047
O13529	GO:0016020
O13529	GO:0016021
O13531	GO:0005515
O13535	GO:0003677
O13535	GO:0015074
O13559	GO:0000166
O13559	GO:0000722
O13559	GO:0003676
O13559	GO:0003678
O13559	GO:0004386
O13559	GO:0005524
O13559	GO:0008026
O13559	GO:0016787
O13563	GO:0004175
O13563	GO:0005515
O13563	GO:0005634
O13563	GO:0005829
O13563	GO:0006508
O13563	GO:0007155
O13563	GO:0008541
O13563	GO:0043234
O13577	GO:0005737
O13585	GO:0003774
O13585	GO:0005515
O13585	GO:0016459
O13590	GO:0000786
O13590	GO:0003677
O13590	GO:0005634
O13590	GO:0006334
O13590	GO:0007001
O14455	GO:0003723
O14455	GO:0003735
O14455	GO:0005515
O14455	GO:0005622
O14455	GO:0005840
O14455	GO:0006412
O14455	GO:0030529
O14464	GO:0003735
O14464	GO:0005622
O14464	GO:0005739
O14464	GO:0005840
O14464	GO:0006412
O14464	GO:0030529
O14467	GO:0003677
O14467	GO:0003713
O14467	GO:0005634
O14467	GO:0005739
O14467	GO:0006350
O14467	GO:0006355
O14467	GO:0043565
O14467	GO:0045944
O42831	GO:0003824
O42831	GO:0008152
O42833	GO:0008152
O42833	GO:0016491
O60200	GO:0005634
O60200	GO:0005737
O60200	GO:0005758
O60200	GO:0007005
O74700	GO:0005739
O74700	GO:0005758
O74700	GO:0006457
O74700	GO:0006605
O74700	GO:0006626
O74700	GO:0006810
O74700	GO:0008270
O74700	GO:0008565
O74700	GO:0015031
O74700	GO:0016020
O74700	GO:0042719
O74700	GO:0045039
O74700	GO:0046872
O74700	GO:0051082
O93804	GO:0003676
O93804	GO:0004386
O93804	GO:0005524
O93804	GO:0008026
O93938	GO:0005215
O93938	GO:0005783
O93938	GO:0006810
O93938	GO:0016020
O93938	GO:0016021
O93979	GO:0000023
O93979	GO:0005215
O93979	GO:0005351
O93979	GO:0006810
O93979	GO:0008643
O93979	GO:0016020
O93979	GO:0016021
O94073	GO:0003824
O94073	GO:0004122
O94073	GO:0005737
O94073	GO:0006535
O94073	GO:0008152
O94073	GO:0016829
O94073	GO:0019343
O94102	GO:0006950
O94742	GO:0000074
O94742	GO:0000723
O94742	GO:0005634
O94742	GO:0005792
O94742	GO:0005829
O94742	GO:0006511
O94742	GO:0006887
O94742	GO:0008541
O94742	GO:0030447
O94742	GO:0043161
O94742	GO:0043234
P00044	GO:0005506
P00044	GO:0005515
P00044	GO:0005739
P00044	GO:0005746
P00044	GO:0005758
P00044	GO:0006118
P00044	GO:0006810
P00044	GO:0009055
P00044	GO:0020037
P00044	GO:0046872
P00045	GO:0005506
P00045	GO:0005739
P00045	GO:0005746
P00045	GO:0005758
P00045	GO:0006118
P00045	GO:0006810
P00045	GO:0009055
P00045	GO:0020037
P00045	GO:0046872
P00127	GO:0005739
P00127	GO:0005746
P00127	GO:0005750
P00127	GO:0006118
P00127	GO:0006122
P00127	GO:0006810
P00127	GO:0008121
P00127	GO:0009060
P00127	GO:0016020
P00128	GO:0005515
P00128	GO:0005739
P00128	GO:0005746
P00128	GO:0005750
P00128	GO:0006118
P00128	GO:0006122
P00128	GO:0006810
P00128	GO:0008121
P00128	GO:0009060
P00128	GO:0016020
P00128	GO:0017062
P00163	GO:0005506
P00163	GO:0005739
P00163	GO:0005746
P00163	GO:0005750
P00163	GO:0006118
P00163	GO:0006122
P00163	GO:0006810
P00163	GO:0008121
P00163	GO:0009060
P00163	GO:0016020
P00163	GO:0016021
P00163	GO:0016491
P00163	GO:0046872
P00175	GO:0003824
P00175	GO:0004460
P00175	GO:0005506
P00175	GO:0005739
P00175	GO:0005746
P00175	GO:0005758
P00175	GO:0006118
P00175	GO:0006810
P00175	GO:0008152
P00175	GO:0016491
P00175	GO:0020037
P00175	GO:0046872
P00175	GO:0046914
P00330	GO:0004022
P00330	GO:0005515
P00330	GO:0006116
P00330	GO:0008270
P00330	GO:0016491
P00330	GO:0043458
P00330	GO:0046872
P00331	GO:0004022
P00331	GO:0005515
P00331	GO:0005737
P00331	GO:0006067
P00331	GO:0006116
P00331	GO:0008270
P00331	GO:0016491
P00331	GO:0046872
P00358	GO:0004365
P00358	GO:0005737
P00358	GO:0005811
P00358	GO:0006006
P00358	GO:0006094
P00358	GO:0006096
P00358	GO:0008943
P00358	GO:0009277
P00358	GO:0016491
P00358	GO:0051287
P00359	GO:0004365
P00359	GO:0005515
P00359	GO:0005737
P00359	GO:0005739
P00359	GO:0005811
P00359	GO:0006006
P00359	GO:0006094
P00359	GO:0006096
P00359	GO:0008943
P00359	GO:0009277
P00359	GO:0016491
P00359	GO:0051287
P00360	GO:0004365
P00360	GO:0005737
P00360	GO:0005811
P00360	GO:0006006
P00360	GO:0006094
P00360	GO:0006096
P00360	GO:0008943
P00360	GO:0009277
P00360	GO:0016491
P00360	GO:0051287
P00401	GO:0004129
P00401	GO:0005506
P00401	GO:0005507
P00401	GO:0005739
P00401	GO:0005746
P00401	GO:0005751
P00401	GO:0006118
P00401	GO:0006123
P00401	GO:0006810
P00401	GO:0009060
P00401	GO:0016020
P00401	GO:0016021
P00401	GO:0016491
P00401	GO:0046872
P00410	GO:0004129
P00410	GO:0005507
P00410	GO:0005515
P00410	GO:0005739
P00410	GO:0005746
P00410	GO:0005751
P00410	GO:0006118
P00410	GO:0006123
P00410	GO:0006810
P00410	GO:0009060
P00410	GO:0016020
P00410	GO:0016021
P00410	GO:0016491
P00410	GO:0046872
P00420	GO:0004129
P00420	GO:0005739
P00420	GO:0005751
P00420	GO:0006118
P00420	GO:0006123
P00420	GO:0009060
P00420	GO:0016020
P00420	GO:0016021
P00420	GO:0016491
P00424	GO:0004129
P00424	GO:0005739
P00424	GO:0005751
P00424	GO:0006118
P00424	GO:0006123
P00424	GO:0016020
P00424	GO:0016491
P00425	GO:0004129
P00425	GO:0005739
P00425	GO:0005751
P00425	GO:0006118
P00425	GO:0006123
P00425	GO:0016020
P00425	GO:0016491
P00427	GO:0004129
P00427	GO:0005506
P00427	GO:0005739
P00427	GO:0005751
P00427	GO:0006118
P00427	GO:0006123
P00427	GO:0016020
P00427	GO:0016491
P00427	GO:0046872
P00431	GO:0004130
P00431	GO:0004601
P00431	GO:0005506
P00431	GO:0005739
P00431	GO:0005758
P00431	GO:0006979
P00431	GO:0016491
P00431	GO:0042744
P00431	GO:0046872
P00445	GO:0001320
P00445	GO:0004784
P00445	GO:0004785
P00445	GO:0005507
P00445	GO:0005739
P00445	GO:0005758
P00445	GO:0005829
P00445	GO:0006801
P00445	GO:0006878
P00445	GO:0006882
P00445	GO:0008270
P00445	GO:0009409
P00445	GO:0016209
P00445	GO:0016491
P00445	GO:0042493
P00445	GO:0046872
P00447	GO:0001302
P00447	GO:0001320
P00447	GO:0001324
P00447	GO:0004784
P00447	GO:0005739
P00447	GO:0005759
P00447	GO:0006800
P00447	GO:0006801
P00447	GO:0008383
P00447	GO:0016491
P00447	GO:0030145
P00447	GO:0046872
P00498	GO:0000105
P00498	GO:0003879
P00498	GO:0005622
P00498	GO:0006808
P00498	GO:0008652
P00498	GO:0016740
P00498	GO:0016757
P00498	GO:0030234
P00546	GO:0000166
P00546	GO:0004672
P00546	GO:0004674
P00546	GO:0005515
P00546	GO:0005524
P00546	GO:0005634
P00546	GO:0005737
P00546	GO:0006350
P00546	GO:0006468
P00546	GO:0007049
P00546	GO:0007067
P00546	GO:0016301
P00546	GO:0016740
P00546	GO:0040020
P00546	GO:0051301
P00549	GO:0000287
P00549	GO:0003824
P00549	GO:0004743
P00549	GO:0006090
P00549	GO:0006096
P00549	GO:0016301
P00549	GO:0016740
P00549	GO:0016772
P00549	GO:0046872
P00560	GO:0000166
P00560	GO:0004618
P00560	GO:0005524
P00560	GO:0005737
P00560	GO:0005739
P00560	GO:0006094
P00560	GO:0006096
P00560	GO:0016301
P00560	GO:0016740
P00572	GO:0000166
P00572	GO:0004798
P00572	GO:0005524
P00572	GO:0005634
P00572	GO:0005737
P00572	GO:0006227
P00572	GO:0006233
P00572	GO:0006235
P00572	GO:0006261
P00572	GO:0006276
P00572	GO:0006280
P00572	GO:0006281
P00572	GO:0009041
P00572	GO:0009165
P00572	GO:0016301
P00572	GO:0016740
P00572	GO:0042802
P00635	GO:0003993
P00635	GO:0006796
P00635	GO:0008361
P00635	GO:0009277
P00635	GO:0016036
P00635	GO:0016787
P00635	GO:0017111
P00635	GO:0030287
P00635	GO:0047429
P00724	GO:0004553
P00724	GO:0004564
P00724	GO:0005576
P00724	GO:0005737
P00724	GO:0005739
P00724	GO:0005975
P00724	GO:0008152
P00724	GO:0016787
P00724	GO:0016798
P00729	GO:0000324
P00729	GO:0000328
P00729	GO:0004180
P00729	GO:0004185
P00729	GO:0004186
P00729	GO:0005515
P00729	GO:0005737
P00729	GO:0005773
P00729	GO:0005783
P00729	GO:0006508
P00729	GO:0007039
P00729	GO:0008233
P00729	GO:0016787
P00812	GO:0004053
P00812	GO:0005515
P00812	GO:0006525
P00812	GO:0006527
P00812	GO:0008270
P00812	GO:0016787
P00812	GO:0016813
P00812	GO:0019547
P00812	GO:0030145
P00812	GO:0046872
P00815	GO:0000105
P00815	GO:0003824
P00815	GO:0004399
P00815	GO:0004635
P00815	GO:0004636
P00815	GO:0005622
P00815	GO:0008270
P00815	GO:0008652
P00815	GO:0016491
P00815	GO:0016787
P00815	GO:0046872
P00815	GO:0051287
P00817	GO:0000287
P00817	GO:0004427
P00817	GO:0005515
P00817	GO:0005737
P00817	GO:0005829
P00817	GO:0006796
P00817	GO:0016787
P00817	GO:0046872
P00830	GO:0000166
P00830	GO:0001321
P00830	GO:0005524
P00830	GO:0005625
P00830	GO:0005739
P00830	GO:0005754
P00830	GO:0006754
P00830	GO:0006810
P00830	GO:0006811
P00830	GO:0008553
P00830	GO:0015078
P00830	GO:0015986
P00830	GO:0015992
P00830	GO:0016021
P00830	GO:0016469
P00830	GO:0016787
P00830	GO:0017111
P00830	GO:0045255
P00830	GO:0045261
P00830	GO:0046872
P00830	GO:0046933
P00830	GO:0046961
P00854	GO:0000276
P00854	GO:0005739
P00854	GO:0006810
P00854	GO:0006811
P00854	GO:0015078
P00854	GO:0015986
P00854	GO:0015992
P00854	GO:0016020
P00854	GO:0016021
P00854	GO:0016469
P00854	GO:0016820
P00854	GO:0045263
P00854	GO:0046933
P00856	GO:0000276
P00856	GO:0005739
P00856	GO:0006810
P00856	GO:0006811
P00856	GO:0015078
P00856	GO:0015986
P00856	GO:0015992
P00856	GO:0016020
P00856	GO:0016021
P00856	GO:0016469
P00856	GO:0016820
P00856	GO:0045263
P00856	GO:0046933
P00890	GO:0004108
P00890	GO:0005737
P00890	GO:0005739
P00890	GO:0005759
P00890	GO:0006092
P00890	GO:0006099
P00890	GO:0006101
P00890	GO:0006537
P00890	GO:0016740
P00890	GO:0046912
P00899	GO:0000162
P00899	GO:0004049
P00899	GO:0005737
P00899	GO:0005950
P00899	GO:0008652
P00899	GO:0009058
P00899	GO:0009073
P00899	GO:0016829
P00899	GO:0016833
P00912	GO:0000162
P00912	GO:0003824
P00912	GO:0004640
P00912	GO:0005737
P00912	GO:0006520
P00912	GO:0006568
P00912	GO:0008152
P00912	GO:0008652
P00912	GO:0009073
P00912	GO:0016853
P00924	GO:0000015
P00924	GO:0000287
P00924	GO:0004634
P00924	GO:0005515
P00924	GO:0005737
P00924	GO:0006094
P00924	GO:0006096
P00924	GO:0016829
P00924	GO:0046872
P00925	GO:0000015
P00925	GO:0000287
P00925	GO:0004634
P00925	GO:0005515
P00925	GO:0005625
P00925	GO:0006094
P00925	GO:0006096
P00925	GO:0016829
P00925	GO:0046872
P00927	GO:0003824
P00927	GO:0004794
P00927	GO:0005739
P00927	GO:0006520
P00927	GO:0008152
P00927	GO:0008652
P00927	GO:0009082
P00927	GO:0009097
P00927	GO:0016829
P00931	GO:0000162
P00931	GO:0003824
P00931	GO:0004834
P00931	GO:0005634
P00931	GO:0005737
P00931	GO:0006568
P00931	GO:0008152
P00931	GO:0008652
P00931	GO:0009073
P00931	GO:0016829
P00937	GO:0000162
P00937	GO:0003824
P00937	GO:0004049
P00937	GO:0004425
P00937	GO:0005737
P00937	GO:0005950
P00937	GO:0006541
P00937	GO:0006568
P00937	GO:0008152
P00937	GO:0008652
P00937	GO:0009058
P00937	GO:0009073
P00937	GO:0016740
P00937	GO:0016829
P00937	GO:0016874
P00942	GO:0003824
P00942	GO:0004807
P00942	GO:0005737
P00942	GO:0006094
P00942	GO:0006096
P00942	GO:0006098
P00942	GO:0006633
P00942	GO:0008152
P00942	GO:0008610
P00942	GO:0016853
P00950	GO:0003824
P00950	GO:0004082
P00950	GO:0004083
P00950	GO:0004619
P00950	GO:0005515
P00950	GO:0005739
P00950	GO:0005829
P00950	GO:0006094
P00950	GO:0006096
P00950	GO:0008152
P00950	GO:0016853
P00950	GO:0016868
P00958	GO:0000166
P00958	GO:0004812
P00958	GO:0004825
P00958	GO:0005515
P00958	GO:0005524
P00958	GO:0005737
P00958	GO:0006412
P00958	GO:0006418
P00958	GO:0006431
P00958	GO:0016874
P00958	GO:0017102
P01095	GO:0000324
P01095	GO:0004866
P01095	GO:0004867
P01095	GO:0005634
P01095	GO:0005737
P01095	GO:0006810
P01095	GO:0015031
P01095	GO:0030162
P01095	GO:0042144
P01097	GO:0003824
P01097	GO:0004857
P01097	GO:0005739
P01097	GO:0005753
P01097	GO:0008152
P01097	GO:0015986
P01097	GO:0045980
P01098	GO:0003674
P01098	GO:0004857
P01098	GO:0005739
P01098	GO:0005753
P01098	GO:0015986
P01098	GO:0045980
P01119	GO:0000166
P01119	GO:0003924
P01119	GO:0005515
P01119	GO:0005525
P01119	GO:0005622
P01119	GO:0005886
P01119	GO:0007189
P01119	GO:0007264
P01119	GO:0007265
P01119	GO:0008283
P01119	GO:0016020
P01120	GO:0000166
P01120	GO:0000411
P01120	GO:0001302
P01120	GO:0003924
P01120	GO:0005515
P01120	GO:0005525
P01120	GO:0005622
P01120	GO:0005886
P01120	GO:0007124
P01120	GO:0007190
P01120	GO:0007264
P01120	GO:0007265
P01120	GO:0016020
P01120	GO:0030437
P01123	GO:0000139
P01123	GO:0000166
P01123	GO:0003924
P01123	GO:0005515
P01123	GO:0005525
P01123	GO:0005739
P01123	GO:0005783
P01123	GO:0005789
P01123	GO:0006461
P01123	GO:0006810
P01123	GO:0006888
P01123	GO:0007264
P01123	GO:0015031
P01123	GO:0016020
P01149	GO:0000750
P01149	GO:0000772
P01149	GO:0005186
P01149	GO:0005515
P01149	GO:0005576
P01149	GO:0007618
P01149	GO:0019953
P01365	GO:0000772
P01365	GO:0003677
P01365	GO:0005634
P01365	GO:0006350
P01365	GO:0006355
P01365	GO:0007338
P01365	GO:0045895
P01366	GO:0003677
P01366	GO:0003700
P01366	GO:0003714
P01366	GO:0005634
P01366	GO:0006350
P01366	GO:0006355
P01366	GO:0007532
P01366	GO:0043565
P01366	GO:0045449
P02293	GO:0000786
P02293	GO:0000788
P02293	GO:0003677
P02293	GO:0005515
P02293	GO:0005634
P02293	GO:0005694
P02293	GO:0006301
P02293	GO:0006333
P02293	GO:0006334
P02293	GO:0007001
P02294	GO:0000786
P02294	GO:0000788
P02294	GO:0003677
P02294	GO:0005515
P02294	GO:0005634
P02294	GO:0005694
P02294	GO:0006333
P02294	GO:0006334
P02294	GO:0007001
P02309	GO:0000786
P02309	GO:0000788
P02309	GO:0003677
P02309	GO:0005515
P02309	GO:0005634
P02309	GO:0005694
P02309	GO:0006333
P02309	GO:0006334
P02309	GO:0007001
P02365	GO:0003735
P02365	GO:0005622
P02365	GO:0005732
P02365	GO:0005737
P02365	GO:0005840
P02365	GO:0005843
P02365	GO:0006412
P02365	GO:0030529
P02381	GO:0000028
P02381	GO:0003735
P02381	GO:0005739
P02381	GO:0005761
P02381	GO:0005763
P02381	GO:0006412
P02381	GO:0030529
P02400	GO:0003735
P02400	GO:0005515
P02400	GO:0005622
P02400	GO:0005840
P02400	GO:0005842
P02400	GO:0006412
P02400	GO:0006414
P02400	GO:0030529
P02405	GO:0003735
P02405	GO:0005622
P02405	GO:0005840
P02405	GO:0005842
P02405	GO:0006412
P02405	GO:0030529
P02405	GO:0046677
P02405	GO:0046898
P02406	GO:0003723
P02406	GO:0003735
P02406	GO:0005622
P02406	GO:0005634
P02406	GO:0005840
P02406	GO:0005842
P02406	GO:0006412
P02406	GO:0030529
P02406	GO:0046677
P02406	GO:0046898
P02407	GO:0000028
P02407	GO:0000723
P02407	GO:0003735
P02407	GO:0005622
P02407	GO:0005840
P02407	GO:0005843
P02407	GO:0006412
P02407	GO:0030529
P02557	GO:0000070
P02557	GO:0000166
P02557	GO:0000743
P02557	GO:0003924
P02557	GO:0005198
P02557	GO:0005200
P02557	GO:0005515
P02557	GO:0005525
P02557	GO:0005737
P02557	GO:0005816
P02557	GO:0005827
P02557	GO:0005828
P02557	GO:0005874
P02557	GO:0005880
P02557	GO:0005881
P02557	GO:0007017
P02557	GO:0007018
P02557	GO:0030473
P02557	GO:0043234
P02557	GO:0045143
P02557	GO:0046677
P02557	GO:0051258
P02829	GO:0000166
P02829	GO:0005515
P02829	GO:0005524
P02829	GO:0005737
P02829	GO:0006457
P02829	GO:0006458
P02829	GO:0006950
P02829	GO:0006970
P02829	GO:0006986
P02829	GO:0042026
P02829	GO:0042623
P02829	GO:0043248
P02829	GO:0051082
P02992	GO:0000166
P02992	GO:0003746
P02992	GO:0003924
P02992	GO:0005525
P02992	GO:0005622
P02992	GO:0005739
P02992	GO:0006412
P02992	GO:0006414
P02994	GO:0000166
P02994	GO:0003746
P02994	GO:0003779
P02994	GO:0003924
P02994	GO:0005515
P02994	GO:0005525
P02994	GO:0005737
P02994	GO:0005840
P02994	GO:0005856
P02994	GO:0006409
P02994	GO:0006412
P02994	GO:0006414
P03069	GO:0003677
P03069	GO:0003700
P03069	GO:0005634
P03069	GO:0006350
P03069	GO:0006355
P03069	GO:0006357
P03069	GO:0006990
P03069	GO:0008652
P03069	GO:0043565
P03069	GO:0046983
P03870	GO:0003677
P03870	GO:0006310
P03870	GO:0006313
P03870	GO:0015074
P03871	GO:0030541
P03872	GO:0030541
P03873	GO:0004518
P03873	GO:0004519
P03873	GO:0005739
P03873	GO:0006118
P03873	GO:0006397
P03873	GO:0008380
P03873	GO:0016020
P03873	GO:0016491
P03874	GO:0000372
P03874	GO:0005515
P03874	GO:0005739
P03874	GO:0006397
P03874	GO:0008380
P03874	GO:0031202
P03875	GO:0003676
P03875	GO:0003723
P03875	GO:0003964
P03875	GO:0004129
P03875	GO:0004519
P03875	GO:0005739
P03875	GO:0006118
P03875	GO:0006278
P03875	GO:0006315
P03875	GO:0006397
P03875	GO:0008380
P03875	GO:0016020
P03875	GO:0045333
P03876	GO:0003676
P03876	GO:0003723
P03876	GO:0003964
P03876	GO:0004129
P03876	GO:0004519
P03876	GO:0005739
P03876	GO:0006118
P03876	GO:0006278
P03876	GO:0008380
P03876	GO:0016020
P03877	GO:0003677
P03877	GO:0004129
P03877	GO:0004518
P03877	GO:0004519
P03877	GO:0005739
P03877	GO:0006118
P03877	GO:0006314
P03877	GO:0006397
P03877	GO:0008380
P03877	GO:0016020
P03877	GO:0016787
P03878	GO:0003677
P03878	GO:0004129
P03878	GO:0004518
P03878	GO:0004519
P03878	GO:0005739
P03878	GO:0006118
P03878	GO:0006314
P03878	GO:0006397
P03878	GO:0008380
P03878	GO:0016020
P03878	GO:0016787
P03879	GO:0000372
P03879	GO:0003677
P03879	GO:0003723
P03879	GO:0004519
P03879	GO:0005739
P03879	GO:0006118
P03879	GO:0006314
P03879	GO:0006397
P03879	GO:0008380
P03879	GO:0016020
P03879	GO:0016491
P03881	GO:0003677
P03881	GO:0004519
P03881	GO:0005739
P03881	GO:0006314
P03882	GO:0004518
P03882	GO:0004519
P03882	GO:0005739
P03882	GO:0006314
P03882	GO:0006397
P03882	GO:0008380
P03882	GO:0016787
P03962	GO:0003824
P03962	GO:0004590
P03962	GO:0005515
P03962	GO:0006207
P03962	GO:0006221
P03962	GO:0008152
P03962	GO:0016829
P03962	GO:0016831
P03962	GO:0019856
P03965	GO:0000166
P03965	GO:0003824
P03965	GO:0004086
P03965	GO:0004088
P03965	GO:0005524
P03965	GO:0005737
P03965	GO:0006526
P03965	GO:0006807
P03965	GO:0008152
P03965	GO:0008652
P03965	GO:0016874
P03965	GO:0019856
P03965	GO:0030145
P03965	GO:0046872
P04037	GO:0004129
P04037	GO:0005515
P04037	GO:0005739
P04037	GO:0005740
P04037	GO:0005751
P04037	GO:0006118
P04037	GO:0006123
P04037	GO:0008270
P04037	GO:0009060
P04037	GO:0016020
P04037	GO:0016491
P04037	GO:0046872
P04039	GO:0004129
P04039	GO:0005739
P04039	GO:0005751
P04039	GO:0006118
P04039	GO:0006123
P04039	GO:0016491
P04046	GO:0000287
P04046	GO:0004044
P04046	GO:0005737
P04046	GO:0006144
P04046	GO:0006164
P04046	GO:0006541
P04046	GO:0008152
P04046	GO:0009113
P04046	GO:0009116
P04046	GO:0016740
P04046	GO:0016757
P04046	GO:0046872
P04050	GO:0003677
P04050	GO:0003899
P04050	GO:0005634
P04050	GO:0005665
P04050	GO:0005739
P04050	GO:0006350
P04050	GO:0006366
P04050	GO:0008270
P04050	GO:0016740
P04050	GO:0016779
P04050	GO:0046872
P04051	GO:0003677
P04051	GO:0003899
P04051	GO:0005634
P04051	GO:0005666
P04051	GO:0006350
P04051	GO:0008270
P04051	GO:0016740
P04051	GO:0016779
P04051	GO:0046872
P04065	GO:0000272
P04065	GO:0003824
P04065	GO:0004339
P04065	GO:0005975
P04065	GO:0005976
P04065	GO:0008152
P04065	GO:0016787
P04065	GO:0016798
P04076	GO:0003824
P04076	GO:0004056
P04076	GO:0005829
P04076	GO:0006526
P04076	GO:0008652
P04076	GO:0016829
P04076	GO:0042450
P04147	GO:0000166
P04147	GO:0003676
P04147	GO:0003723
P04147	GO:0005634
P04147	GO:0005737
P04147	GO:0005840
P04147	GO:0006446
P04147	GO:0008143
P04161	GO:0004644
P04161	GO:0005634
P04161	GO:0005737
P04161	GO:0006164
P04161	GO:0006189
P04161	GO:0006412
P04161	GO:0008168
P04161	GO:0009058
P04161	GO:0016740
P04161	GO:0016742
P04161	GO:0046084
P04173	GO:0000287
P04173	GO:0003862
P04173	GO:0005625
P04173	GO:0005737
P04173	GO:0008152
P04173	GO:0008652
P04173	GO:0009082
P04173	GO:0009098
P04173	GO:0016491
P04173	GO:0016652
P04173	GO:0030145
P04173	GO:0046872
P04385	GO:0000166
P04385	GO:0000411
P04385	GO:0004335
P04385	GO:0005524
P04385	GO:0005737
P04385	GO:0005975
P04385	GO:0006012
P04385	GO:0008152
P04385	GO:0015757
P04385	GO:0016301
P04385	GO:0016310
P04385	GO:0016740
P04385	GO:0016773
P04385	GO:0019388
P04385	GO:0030528
P04385	GO:0046835
P04386	GO:0000411
P04386	GO:0003677
P04386	GO:0003700
P04386	GO:0005634
P04386	GO:0005975
P04386	GO:0006012
P04386	GO:0006350
P04386	GO:0006355
P04386	GO:0008270
P04386	GO:0016563
P04386	GO:0046872
P04387	GO:0000411
P04387	GO:0003677
P04387	GO:0005634
P04387	GO:0005737
P04387	GO:0005975
P04387	GO:0006012
P04387	GO:0006350
P04387	GO:0006355
P04387	GO:0016491
P04387	GO:0016566
P04397	GO:0003824
P04397	GO:0003978
P04397	GO:0004034
P04397	GO:0005625
P04397	GO:0005975
P04397	GO:0006012
P04397	GO:0016853
P04397	GO:0019388
P04397	GO:0044237
P04397	GO:0050662
P04449	GO:0003723
P04449	GO:0003735
P04449	GO:0005622
P04449	GO:0005840
P04449	GO:0005842
P04449	GO:0006412
P04449	GO:0030529
P04451	GO:0003735
P04451	GO:0005622
P04451	GO:0005840
P04451	GO:0005842
P04451	GO:0006412
P04451	GO:0030529
P04451	GO:0042493
P04456	GO:0000027
P04456	GO:0000166
P04456	GO:0003723
P04456	GO:0003735
P04456	GO:0005622
P04456	GO:0005840
P04456	GO:0005842
P04456	GO:0006412
P04456	GO:0019843
P04456	GO:0030529
P04649	GO:0003735
P04649	GO:0005622
P04649	GO:0005840
P04649	GO:0006412
P04649	GO:0030529
P04650	GO:0003735
P04650	GO:0005622
P04650	GO:0005840
P04650	GO:0005842
P04650	GO:0006412
P04650	GO:0030529
P04710	GO:0005215
P04710	GO:0005471
P04710	GO:0005488
P04710	GO:0005739
P04710	GO:0005743
P04710	GO:0006810
P04710	GO:0006839
P04710	GO:0009060
P04710	GO:0016020
P04710	GO:0016021
P04786	GO:0000019
P04786	GO:0000183
P04786	GO:0003677
P04786	GO:0003916
P04786	GO:0003917
P04786	GO:0003918
P04786	GO:0005515
P04786	GO:0005634
P04786	GO:0005694
P04786	GO:0005730
P04786	GO:0006265
P04786	GO:0006271
P04786	GO:0006333
P04786	GO:0006357
P04786	GO:0006368
P04786	GO:0007076
P04786	GO:0007097
P04786	GO:0016853
P04801	GO:0000166
P04801	GO:0004812
P04801	GO:0004829
P04801	GO:0005515
P04801	GO:0005524
P04801	GO:0005737
P04801	GO:0005739
P04801	GO:0006412
P04801	GO:0006418
P04801	GO:0006435
P04801	GO:0016874
P04802	GO:0000166
P04802	GO:0003676
P04802	GO:0003723
P04802	GO:0004812
P04802	GO:0004815
P04802	GO:0005515
P04802	GO:0005524
P04802	GO:0005737
P04802	GO:0006412
P04802	GO:0006418
P04802	GO:0006422
P04802	GO:0016874
P04802	GO:0042802
P04803	GO:0000166
P04803	GO:0004812
P04803	GO:0004830
P04803	GO:0005524
P04803	GO:0005739
P04803	GO:0006412
P04803	GO:0006418
P04803	GO:0006436
P04803	GO:0016874
P04803	GO:0042802
P04806	GO:0000166
P04806	GO:0003824
P04806	GO:0004396
P04806	GO:0005515
P04806	GO:0005524
P04806	GO:0005829
P04806	GO:0006000
P04806	GO:0006006
P04806	GO:0006013
P04806	GO:0006096
P04806	GO:0016301
P04806	GO:0016740
P04806	GO:0032445
P04806	GO:0046323
P04807	GO:0000166
P04807	GO:0001302
P04807	GO:0003824
P04807	GO:0004396
P04807	GO:0005524
P04807	GO:0005634
P04807	GO:0005829
P04807	GO:0006000
P04807	GO:0006006
P04807	GO:0006013
P04807	GO:0006096
P04807	GO:0008361
P04807	GO:0016301
P04807	GO:0016740
P04807	GO:0032445
P04807	GO:0046015
P04807	GO:0046323
P04817	GO:0005279
P04817	GO:0005288
P04817	GO:0005293
P04817	GO:0005739
P04817	GO:0006810
P04817	GO:0006865
P04817	GO:0015171
P04817	GO:0015174
P04817	GO:0015359
P04817	GO:0015802
P04817	GO:0016020
P04817	GO:0016021
P04817	GO:0045121
P04819	GO:0000166
P04819	GO:0003677
P04819	GO:0003910
P04819	GO:0005515
P04819	GO:0005524
P04819	GO:0005634
P04819	GO:0005657
P04819	GO:0005739
P04819	GO:0006260
P04819	GO:0006266
P04819	GO:0006273
P04819	GO:0006281
P04819	GO:0006284
P04819	GO:0006289
P04819	GO:0006310
P04819	GO:0006974
P04819	GO:0007049
P04819	GO:0016874
P04819	GO:0051301
P04821	GO:0000074
P04821	GO:0001302
P04821	GO:0005085
P04821	GO:0005088
P04821	GO:0005622
P04821	GO:0005737
P04821	GO:0005886
P04821	GO:0007049
P04821	GO:0007067
P04821	GO:0007089
P04821	GO:0007264
P04821	GO:0007265
P04821	GO:0016020
P04821	GO:0016021
P04821	GO:0051056
P04821	GO:0051301
P04824	GO:0003824
P04824	GO:0004553
P04824	GO:0004557
P04824	GO:0005975
P04824	GO:0008152
P04824	GO:0016787
P04824	GO:0016798
P04840	GO:0005515
P04840	GO:0005739
P04840	GO:0005741
P04840	GO:0006810
P04840	GO:0006811
P04840	GO:0006820
P04840	GO:0007005
P04840	GO:0008308
P04840	GO:0009060
P04840	GO:0015288
P04840	GO:0016020
P04840	GO:0016021
P04840	GO:0019867
P04840	GO:0031307
P04911	GO:0000786
P04911	GO:0000788
P04911	GO:0003677
P04911	GO:0005634
P04911	GO:0005694
P04911	GO:0006281
P04911	GO:0006333
P04911	GO:0006334
P04911	GO:0006974
P04911	GO:0007001
P04912	GO:0000786
P04912	GO:0000788
P04912	GO:0003677
P04912	GO:0005634
P04912	GO:0005694
P04912	GO:0006281
P04912	GO:0006333
P04912	GO:0006334
P04912	GO:0006974
P04912	GO:0007001
P05030	GO:0000166
P05030	GO:0000287
P05030	GO:0003824
P05030	GO:0005524
P05030	GO:0005739
P05030	GO:0005886
P05030	GO:0006810
P05030	GO:0006811
P05030	GO:0006812
P05030	GO:0006885
P05030	GO:0008152
P05030	GO:0008553
P05030	GO:0015078
P05030	GO:0015662
P05030	GO:0015992
P05030	GO:0016020
P05030	GO:0016021
P05030	GO:0016787
P05030	GO:0016820
P05030	GO:0016887
P05030	GO:0045121
P05030	GO:0046872
P05066	GO:0000166
P05066	GO:0000719
P05066	GO:0003677
P05066	GO:0003904
P05066	GO:0003913
P05066	GO:0005515
P05066	GO:0005634
P05066	GO:0005739
P05066	GO:0006281
P05066	GO:0006974
P05066	GO:0016829
P05066	GO:0018298
P05085	GO:0003677
P05085	GO:0003700
P05085	GO:0003712
P05085	GO:0005634
P05085	GO:0006350
P05085	GO:0006355
P05085	GO:0006525
P05085	GO:0008270
P05085	GO:0045955
P05085	GO:0046872
P05150	GO:0004585
P05150	GO:0005829
P05150	GO:0006520
P05150	GO:0006526
P05150	GO:0006591
P05150	GO:0008652
P05150	GO:0009348
P05150	GO:0016597
P05150	GO:0016740
P05150	GO:0016743
P05316	GO:0005886
P05316	GO:0006810
P05316	GO:0015205
P05316	GO:0015505
P05316	GO:0015857
P05316	GO:0015931
P05316	GO:0016020
P05316	GO:0016021
P05316	GO:0045121
P05317	GO:0000027
P05317	GO:0003735
P05317	GO:0005515
P05317	GO:0005622
P05317	GO:0005840
P05317	GO:0005842
P05317	GO:0006412
P05317	GO:0006414
P05317	GO:0030529
P05317	GO:0042254
P05318	GO:0000723
P05318	GO:0003735
P05318	GO:0005515
P05318	GO:0005622
P05318	GO:0005840
P05318	GO:0005842
P05318	GO:0006412
P05318	GO:0006414
P05318	GO:0030529
P05319	GO:0003735
P05319	GO:0005515
P05319	GO:0005622
P05319	GO:0005840
P05319	GO:0005842
P05319	GO:0006412
P05319	GO:0006414
P05319	GO:0030529
P05373	GO:0003824
P05373	GO:0004655
P05373	GO:0005515
P05373	GO:0005634
P05373	GO:0005737
P05373	GO:0006779
P05373	GO:0006783
P05373	GO:0008152
P05373	GO:0008270
P05373	GO:0016829
P05373	GO:0042802
P05373	GO:0046872
P05374	GO:0000723
P05374	GO:0004608
P05374	GO:0006656
P05374	GO:0008168
P05374	GO:0008654
P05374	GO:0016020
P05374	GO:0016021
P05374	GO:0016740
P05375	GO:0004481
P05375	GO:0005739
P05375	GO:0006644
P05375	GO:0008168
P05375	GO:0008170
P05375	GO:0008654
P05375	GO:0016740
P05453	GO:0000166
P05453	GO:0000288
P05453	GO:0003747
P05453	GO:0003924
P05453	GO:0005515
P05453	GO:0005525
P05453	GO:0005829
P05453	GO:0006412
P05453	GO:0006415
P05453	GO:0018444
P05626	GO:0005515
P05626	GO:0005739
P05626	GO:0006810
P05626	GO:0006811
P05626	GO:0015078
P05626	GO:0015986
P05626	GO:0015992
P05626	GO:0016469
P05626	GO:0045263
P05626	GO:0046933
P05626	GO:0046961
P05694	GO:0003871
P05694	GO:0005737
P05694	GO:0008168
P05694	GO:0008270
P05694	GO:0008652
P05694	GO:0009086
P05694	GO:0016740
P05694	GO:0046872
P05735	GO:0003735
P05735	GO:0005622
P05735	GO:0005840
P05735	GO:0005842
P05735	GO:0006412
P05735	GO:0030529
P05736	GO:0003723
P05736	GO:0003735
P05736	GO:0005622
P05736	GO:0005840
P05736	GO:0006412
P05736	GO:0019843
P05736	GO:0030529
P05736	GO:0042493
P05737	GO:0003735
P05737	GO:0005515
P05737	GO:0005622
P05737	GO:0005840
P05737	GO:0006412
P05737	GO:0015934
P05737	GO:0030528
P05737	GO:0030529
P05738	GO:0003735
P05738	GO:0005622
P05738	GO:0005840
P05738	GO:0006412
P05738	GO:0030529
P05739	GO:0000027
P05739	GO:0003723
P05739	GO:0003735
P05739	GO:0005622
P05739	GO:0005840
P05739	GO:0006412
P05739	GO:0030529
P05740	GO:0003735
P05740	GO:0005622
P05740	GO:0005737
P05740	GO:0005840
P05740	GO:0006412
P05740	GO:0015934
P05740	GO:0030529
P05743	GO:0003723
P05743	GO:0003735
P05743	GO:0005622
P05743	GO:0005840
P05743	GO:0005842
P05743	GO:0006412
P05743	GO:0015934
P05743	GO:0030529
P05744	GO:0003735
P05744	GO:0005622
P05744	GO:0005840
P05744	GO:0006412
P05744	GO:0030529
P05745	GO:0003723
P05745	GO:0003735
P05745	GO:0005622
P05745	GO:0005840
P05745	GO:0006412
P05745	GO:0030529
P05746	GO:0003735
P05746	GO:0005840
P05746	GO:0006412
P05746	GO:0030529
P05747	GO:0003735
P05747	GO:0005622
P05747	GO:0005737
P05747	GO:0005840
P05747	GO:0006412
P05747	GO:0030529
P05748	GO:0003723
P05748	GO:0003735
P05748	GO:0005622
P05748	GO:0005840
P05748	GO:0005842
P05748	GO:0006412
P05748	GO:0030529
P05749	GO:0003735
P05749	GO:0005622
P05749	GO:0005840
P05749	GO:0005842
P05749	GO:0006412
P05749	GO:0030529
P05750	GO:0003676
P05750	GO:0003723
P05750	GO:0003735
P05750	GO:0005515
P05750	GO:0005622
P05750	GO:0005840
P05750	GO:0006412
P05750	GO:0006974
P05750	GO:0015935
P05750	GO:0030529
P05750	GO:0030688
P05753	GO:0000723
P05753	GO:0003723
P05753	GO:0003735
P05753	GO:0005622
P05753	GO:0005840
P05753	GO:0005843
P05753	GO:0006412
P05753	GO:0019843
P05753	GO:0030529
P05754	GO:0005622
P05754	GO:0030529
P05755	GO:0003723
P05755	GO:0003735
P05755	GO:0005622
P05755	GO:0005732
P05755	GO:0005840
P05755	GO:0005843
P05755	GO:0006412
P05755	GO:0006450
P05755	GO:0015935
P05755	GO:0019843
P05755	GO:0030529
P05756	GO:0003735
P05756	GO:0005622
P05756	GO:0005840
P05756	GO:0005843
P05756	GO:0006412
P05756	GO:0030529
P05759	GO:0000028
P05759	GO:0003735
P05759	GO:0005622
P05759	GO:0005737
P05759	GO:0005840
P05759	GO:0006412
P05759	GO:0008270
P05759	GO:0016567
P05759	GO:0030529
P05759	GO:0042254
P05759	GO:0046872
P05986	GO:0000166
P05986	GO:0004672
P05986	GO:0004674
P05986	GO:0004691
P05986	GO:0005515
P05986	GO:0005524
P05986	GO:0005737
P05986	GO:0005952
P05986	GO:0006468
P05986	GO:0007124
P05986	GO:0016301
P05986	GO:0016740
P05986	GO:0043065
P06100	GO:0000074
P06100	GO:0000122
P06100	GO:0000288
P06100	GO:0000289
P06100	GO:0000749
P06100	GO:0005515
P06100	GO:0005634
P06100	GO:0005737
P06100	GO:0006350
P06100	GO:0006355
P06100	GO:0006357
P06100	GO:0006368
P06100	GO:0016567
P06100	GO:0030015
P06100	GO:0030528
P06100	GO:0045449
P06100	GO:0000175
P06100	GO:0004842
P06102	GO:0000289
P06102	GO:0005634
P06102	GO:0005737
P06102	GO:0006350
P06102	GO:0006355
P06102	GO:0006357
P06102	GO:0016567
P06102	GO:0030015
P06102	GO:0030528
P06102	GO:0045449
P06102	GO:0000175
P06102	GO:0004842
P06103	GO:0000166
P06103	GO:0003676
P06103	GO:0003723
P06103	GO:0003743
P06103	GO:0005737
P06103	GO:0005852
P06103	GO:0006412
P06103	GO:0006413
P06103	GO:0007049
P06103	GO:0043614
P06103	GO:0051301
P06104	GO:0000502
P06104	GO:0000723
P06104	GO:0004840
P06104	GO:0004842
P06104	GO:0005634
P06104	GO:0005737
P06104	GO:0006281
P06104	GO:0006301
P06104	GO:0006350
P06104	GO:0006355
P06104	GO:0006464
P06104	GO:0006511
P06104	GO:0006512
P06104	GO:0006513
P06104	GO:0006974
P06104	GO:0016568
P06104	GO:0016574
P06104	GO:0016874
P06104	GO:0030435
P06105	GO:0000750
P06105	GO:0001965
P06105	GO:0003676
P06105	GO:0003723
P06105	GO:0005789
P06105	GO:0005844
P06105	GO:0006348
P06105	GO:0007059
P06105	GO:0008298
P06105	GO:0030466
P06105	GO:0042175
P06105	GO:0042493
P06105	GO:0045141
P06106	GO:0003824
P06106	GO:0003961
P06106	GO:0004124
P06106	GO:0005737
P06106	GO:0006520
P06106	GO:0006555
P06106	GO:0008652
P06106	GO:0009086
P06106	GO:0016740
P06106	GO:0016765
P06106	GO:0019344
P06106	GO:0042493
P06115	GO:0000302
P06115	GO:0004096
P06115	GO:0004601
P06115	GO:0005506
P06115	GO:0005737
P06115	GO:0006118
P06115	GO:0006950
P06115	GO:0006979
P06115	GO:0009409
P06115	GO:0016491
P06115	GO:0042744
P06115	GO:0046872
P06168	GO:0000002
P06168	GO:0000287
P06168	GO:0004455
P06168	GO:0005739
P06168	GO:0008652
P06168	GO:0009082
P06168	GO:0016491
P06168	GO:0042645
P06168	GO:0050662
P06169	GO:0000287
P06169	GO:0003824
P06169	GO:0004737
P06169	GO:0005515
P06169	GO:0005634
P06169	GO:0005737
P06169	GO:0006090
P06169	GO:0006559
P06169	GO:0006569
P06169	GO:0009083
P06169	GO:0016740
P06169	GO:0016829
P06169	GO:0016831
P06169	GO:0019655
P06169	GO:0030976
P06169	GO:0046872
P06174	GO:0004852
P06174	GO:0006779
P06174	GO:0006783
P06174	GO:0016829
P06182	GO:0004408
P06182	GO:0005506
P06182	GO:0005739
P06182	GO:0005758
P06182	GO:0016829
P06182	GO:0018063
P06182	GO:0046872
P06197	GO:0003881
P06197	GO:0005515
P06197	GO:0005739
P06197	GO:0005741
P06197	GO:0005783
P06197	GO:0005792
P06197	GO:0006661
P06197	GO:0007049
P06197	GO:0008654
P06197	GO:0016020
P06197	GO:0016021
P06197	GO:0016740
P06208	GO:0003824
P06208	GO:0003852
P06208	GO:0005515
P06208	GO:0005737
P06208	GO:0005739
P06208	GO:0008152
P06208	GO:0008652
P06208	GO:0009082
P06208	GO:0009098
P06208	GO:0016740
P06208	GO:0019752
P06208	GO:0046912
P06242	GO:0000166
P06242	GO:0004672
P06242	GO:0004674
P06242	GO:0004693
P06242	GO:0005515
P06242	GO:0005524
P06242	GO:0005675
P06242	GO:0006350
P06242	GO:0006355
P06242	GO:0006367
P06242	GO:0006468
P06242	GO:0007049
P06242	GO:0008353
P06242	GO:0016251
P06242	GO:0016301
P06242	GO:0016740
P06242	GO:0045944
P06242	GO:0051301
P06242	GO:0019912
P06243	GO:0000166
P06243	GO:0004672
P06243	GO:0004674
P06243	GO:0005524
P06243	GO:0005634
P06243	GO:0006270
P06243	GO:0006468
P06243	GO:0007049
P06243	GO:0007067
P06243	GO:0007126
P06243	GO:0016301
P06243	GO:0016740
P06243	GO:0031431
P06243	GO:0051301
P06244	GO:0000166
P06244	GO:0004672
P06244	GO:0004674
P06244	GO:0004691
P06244	GO:0005515
P06244	GO:0005524
P06244	GO:0005737
P06244	GO:0005952
P06244	GO:0006468
P06244	GO:0007049
P06244	GO:0007124
P06244	GO:0007265
P06244	GO:0016301
P06244	GO:0016740
P06244	GO:0051301
P06245	GO:0000166
P06245	GO:0004672
P06245	GO:0004674
P06245	GO:0004691
P06245	GO:0005515
P06245	GO:0005524
P06245	GO:0005737
P06245	GO:0005952
P06245	GO:0006468
P06245	GO:0007124
P06245	GO:0007265
P06245	GO:0016301
P06245	GO:0016740
P06367	GO:0000028
P06367	GO:0000723
P06367	GO:0003723
P06367	GO:0003735
P06367	GO:0005515
P06367	GO:0005622
P06367	GO:0005732
P06367	GO:0005840
P06367	GO:0005843
P06367	GO:0006412
P06367	GO:0030490
P06367	GO:0030529
P06633	GO:0000105
P06633	GO:0004424
P06633	GO:0005622
P06633	GO:0008652
P06633	GO:0016829
P06634	GO:0000166
P06634	GO:0003676
P06634	GO:0003723
P06634	GO:0003724
P06634	GO:0003743
P06634	GO:0004386
P06634	GO:0005524
P06634	GO:0005737
P06634	GO:0006412
P06634	GO:0006413
P06634	GO:0008026
P06634	GO:0008380
P06634	GO:0016787
P06700	GO:0000183
P06700	GO:0000783
P06700	GO:0001300
P06700	GO:0001302
P06700	GO:0001308
P06700	GO:0003677
P06700	GO:0005634
P06700	GO:0005677
P06700	GO:0005724
P06700	GO:0005730
P06700	GO:0006281
P06700	GO:0006303
P06700	GO:0006333
P06700	GO:0006342
P06700	GO:0006348
P06700	GO:0006350
P06700	GO:0006355
P06700	GO:0006974
P06700	GO:0008156
P06700	GO:0008270
P06700	GO:0016568
P06700	GO:0016787
P06700	GO:0030466
P06700	GO:0030869
P06700	GO:0032041
P06700	GO:0046872
P06700	GO:0046969
P06700	GO:0046970
P06701	GO:0000783
P06701	GO:0001308
P06701	GO:0003677
P06701	GO:0005515
P06701	GO:0005634
P06701	GO:0005677
P06701	GO:0005724
P06701	GO:0005730
P06701	GO:0005739
P06701	GO:0006303
P06701	GO:0006342
P06701	GO:0006350
P06701	GO:0006355
P06701	GO:0030527
P06701	GO:0042393
P06701	GO:0042802
P06704	GO:0005200
P06704	GO:0005509
P06704	GO:0005634
P06704	GO:0005643
P06704	GO:0005825
P06704	GO:0006605
P06704	GO:0006810
P06704	GO:0007020
P06704	GO:0007049
P06704	GO:0007067
P06704	GO:0007103
P06704	GO:0015031
P06704	GO:0051028
P06704	GO:0051301
P06738	GO:0004645
P06738	GO:0005515
P06738	GO:0005737
P06738	GO:0005975
P06738	GO:0005977
P06738	GO:0005980
P06738	GO:0008184
P06738	GO:0016740
P06738	GO:0016757
P06738	GO:0030170
P06773	GO:0003824
P06773	GO:0004132
P06773	GO:0005737
P06773	GO:0006220
P06773	GO:0008270
P06773	GO:0009165
P06773	GO:0016787
P06773	GO:0046872
P06774	GO:0003677
P06774	GO:0003700
P06774	GO:0005515
P06774	GO:0005634
P06774	GO:0006109
P06774	GO:0006350
P06774	GO:0006355
P06774	GO:0016563
P06774	GO:0016602
P06775	GO:0005279
P06775	GO:0005290
P06775	GO:0005886
P06775	GO:0006810
P06775	GO:0006828
P06775	GO:0006865
P06775	GO:0015171
P06775	GO:0015359
P06775	GO:0015817
P06775	GO:0016020
P06775	GO:0016021
P06776	GO:0003824
P06776	GO:0004114
P06776	GO:0004115
P06776	GO:0005634
P06776	GO:0005737
P06776	GO:0007165
P06776	GO:0016787
P06776	GO:0019933
P06777	GO:0000110
P06777	GO:0000710
P06777	GO:0000735
P06777	GO:0000736
P06777	GO:0003676
P06777	GO:0003677
P06777	GO:0004518
P06777	GO:0004519
P06777	GO:0005515
P06777	GO:0005634
P06777	GO:0006259
P06777	GO:0006281
P06777	GO:0006296
P06777	GO:0006312
P06777	GO:0006974
P06777	GO:0016787
[truncated: 38,341 more rows]
