# Supplementary material for: Rapid Annotation of Anonymous Sequences from Genome Projects Using Semantic Similarities and a Weighting Scheme in Gene Ontology
Source: PLoS One. 2009 Feb 27;4(2):e4619. doi: 10.1371/journal.pone.0004619 (PMC2645684; doi:10.1371/journal.pone.0004619)
Supplement: Dataset S4 — ARGOT results for test set YEAST (1.23 MB TXT) [file pone.0004619.s004.txt]

ARGOT results for test set YEAST. Columns report respectively: UniProtKB identifier of the sequences, the predicted GO term, the Internal Confidence score (InC), the Absolute Confidence score (AC), the Total Score (TS), the ontologies which the GO term belongs to (F=molecular function, P=biological process, C=cellular component)
Query ID	GO ID	InC	AC	TS	ontology
O13297	GO:0004651	0.494330127323033	0.95	26.311585000358	F
O13297	GO:0005634	0.878009819594729	0.95	8.42305693147549	C
O13297	GO:0006370	0.917894448181437	0.95	8.78672538143556	P
O13329	GO:0016779	0.315287537818812	0.361111110829949	4.50326591298156	F
O13329	GO:0016787	0.158027896382289	0.361111110829949	6.41090845590744	F
O13329	GO:0004518	0.157643768909406	0.361111110829949	5.38226430014102	F
O13329	GO:0005634	0.300022272384364	0.361111110829949	7.07656505649283	C
O13449	GO:0046961	0.49185667752443	1	9.98373224609153	F
O13449	GO:0046933	0.244299674267101	1	9.72992571159491	F
O13449	GO:0000166	0.241042345276873	1	7.8834997205112	F
O13449	GO:0005524	0.241042345276873	1	5.72447449312505	F
O13449	GO:0046872	0.0879478827361563	1	3.08542168209946	F
O13449	GO:0016469	0.747474747474747	1	10.348080789914	C
O13449	GO:0045261	0.747474747474747	1	7.18366963155729	C
O13449	GO:0005739	0.151515151515152	1	2.05888052472791	C
O13449	GO:0015986	0.945945945945946	1	2.5793607040036	P
O13511	GO:0016021	0.108735673328977	0.0129507321188424	2.95711271364564	C
O13511	GO:0019867	0.0578006854652528	0.0129507321188424	2.01876766712113	C
O13511	GO:0000272	0.0955191626984552	0.0129507321188424	2.26465251248374	P
O13511	GO:0016998	0.0955191626984552	0.0189517163955047	1.88345559169993	P
O13512	GO:0016020	0.0833333333333333	0.000917446738470163	2.42773107035733	C
O13516	GO:0019843	0.612549902754951	0.538888888888879	12.6859678575372	F
O13516	GO:0003735	0.357559627391758	0.538888888888879	15.3018439333477	F
O13516	GO:0015935	0.721334833146102	0.538888888888879	6.38541517409787	C
O13516	GO:0006412	0.939989235735845	0.538888888888879	7.68839305544714	P
O13525	GO:0006744	0.0598930896133543	0.211109779196817	2.9789920106012	P
O13527	GO:0046872	0.215370732580616	0.227777249109899	7.04254965109771	F
O13527	GO:0003677	0.481212678835156	1	10.624695179132	F
O13527	GO:0008270	0.215370732580616	0.227777249109899	7.60562262954581	F
O13527	GO:0016787	0.156675773386182	0.994444444444444	5.67412823033752	F
O13527	GO:0008233	0.156675773386182	0.994444444444444	2.04416632051342	F
O13527	GO:0015074	0.8106816044783	1	13.0509688055976	P
O13529	GO:0016020	0.478260869565217	0.000917446738470163	4.82277700807768	C
O13529	GO:0005739	0.478260869565217	0.000917446738470163	1.95991861055177	C
O13531	GO:0008324	0.4	0.000917446738470163	3.02233339861434	F
O13531	GO:0016020	0.25	0.000917446738470163	2.61756086974949	C
O13535	GO:0003677	0.289155538147304	1	6.61941821829857	F
O13535	GO:0008270	0.0948059601344738	0.255555443525856	3.27283484505186	F
O13535	GO:0015074	0.277873213169478	1	10.0891354436549	P
O13559	GO:0009986	0.244484650268645	0.183327209478656	11.6701994301095	C
O13559	GO:0016021	0.166678300985588	0.11645408805464	4.0170168947863	C
O13563	GO:0005829	0.0716730875528695	0.0937932591985936	3.34533116058172	C
O13563	GO:0043234	0.0716730875528695	0.0937932591985936	2.22634827697658	C
O13563	GO:0007155	0.961992228456058	0.216665687192804	27.3000866040728	P
O13577	GO:0003713	0.121871970908627	0.0129507321188424	4.74771253665936	F
O13577	GO:0016301	0.149375729182602	0.00770195262100016	4.15711085288474	F
O13577	GO:0004672	0.149375729182602	0.00770195262100016	2.84546146748566	F
O13577	GO:0003677	0.115137284995627	0.0129507321188424	2.90430325146278	F
O13577	GO:0046872	0.0960635204804983	0.0189517163955047	2.79142113688474	F
O13577	GO:0005634	0.213858406442801	0.0129507321188424	6.20341671124057	C
O13577	GO:0006367	0.199308578812672	0.0129507321188424	3.12595230038827	P
O13577	GO:0006355	0.134649494191149	0.0129507321188424	2.54928864637267	P
O13585	GO:0003774	0.919925320727748	1	40.4557514243262	F
O13590	GO:0003677	0.921572681899094	0.149962981627204	13.124061298465	F
O13590	GO:0000786	0.624896068219367	0.149962981627204	6.62483560689315	C
O13590	GO:0005634	0.345685536401972	0.149962981627204	4.48272205635826	C
O13590	GO:0006334	0.967922862457922	0.149962981627204	10.1067409866427	P
O14455	GO:0003735	0.890106810807444	0.227777249109899	23.3670010525973	F
O14455	GO:0005840	0.613327847619281	0.227777249109899	7.39234999514562	C
O14455	GO:0006412	0.890106810807444	0.227777249109899	7.74970794607287	P
O14464	GO:0003735	0.87081851566669	0.0880347105978383	24.6419752784575	F
O14464	GO:0006412	0.958140642632353	0.0880347105978383	7.69329087772982	P
O14467	GO:0003677	0.272025800154332	0.372222222073427	15.082058888213	F
O14467	GO:0005634	0.210404664238724	0.161090696177103	5.39860866487196	C
O14467	GO:0005669	0.210404664238724	0.155528047369327	2.32594427053713	C
O14467	GO:0006355	0.524334105548935	0.372222222073427	4.54527624209989	P
O42831	GO:0003938	0.380875978134335	0.383333333254659	27.2758492858163	F
O42831	GO:0046872	0.0641745563289166	0.349999999469221	3.18704925342692	F
O42831	GO:0030955	0.0641745563289166	0.349999999469221	3.86415455222095	F
O42831	GO:0006177	0.503843583316294	0.383333333254659	5.76179670894396	P
O42833	GO:0016620	0.466572444150335	0.133243906631876	18.4779058636918	F
O42833	GO:0009013	0.466572444150335	0.0580647922986861	5.67696213226694	F
O42833	GO:0008152	0.790522460815007	0.133243906631876	7.06256128089078	P
O60200	GO:0030330	0.0691586412673492	0.032013358439451	3.64939701807399	P
O74700	GO:0008270	0.778969547298651	0.216665687192804	9.32618807851708	F
O74700	GO:0005739	0.562992466491426	0.216665687192804	3.92879684308771	C
O74700	GO:0045039	0.840049352673816	0.216665687192804	7.35077720644694	P
O93804	GO:0009986	0.243168726666623	0.183327209478656	11.5871800974669	C
O93804	GO:0016021	0.168098407316803	0.122062608473043	4.05080218957024	C
O93938	GO:0005215	0.777041604943944	0.638888888888889	19.0333825912897	F
O93938	GO:0016021	0.436955646277778	0.638888888888889	8.04811143792533	C
O93938	GO:0019867	0.117384774695913	0.405555555533615	3.26064338359179	C
O93938	GO:0006810	0.931867238652185	0.638888888888889	14.5638563792424	P
O93979	GO:0005215	0.460528530550412	1	17.2890982861933	F
O93979	GO:0005351	0.460528530550412	1	18.1103768372905	F
O93979	GO:0016020	0.469377251672671	1	13.2956223272637	C
O93979	GO:0016021	0.469377251672671	1	8.44433382861428	C
O93979	GO:0006810	0.457907949790795	1	19.0892523653987	P
O93979	GO:0008643	0.457907949790795	1	16.1530762097779	P
O94073	GO:0016829	0.0688632619439893	1	14.8329512337985	F
O94073	GO:0004122	0.380395387149933	1	31.0556217138413	F
O94073	GO:0046872	0.083525535420104	0.566666666666665	1.85680254392611	F
O94073	GO:0005737	0.728135048231552	1	7.49056682444504	C
O94073	GO:0019343	0.630745065901799	1	5.38728857579348	P
O94073	GO:0006535	0.630745065901799	1	2.55124292910361	P
O94102	GO:0009986	0.175102483743021	0.0822178581792859	10.7191234282362	C
O94102	GO:0006950	0.167359427901226	0.211109779196817	7.12630101265291	P
O94102	GO:0016998	0.0726970299554663	0.0880347105978383	3.75937379015496	P
O94742	GO:0005515	0.193600689044498	0.0517283115926432	6.05109449212667	F
O94742	GO:0008233	0.173618034456796	0.0517283115926432	4.73014952465417	F
O94742	GO:0000502	0.341286812646714	0.0517283115926432	5.64430873520256	C
P00044	GO:0005506	0.443318788289395	0.277777745679177	11.0094085643091	F
P00044	GO:0020037	0.272687136903457	0.277777745679177	14.0323936308679	F
P00044	GO:0009055	0.272687136903457	0.277777745679177	11.0899925913895	F
P00044	GO:0005739	0.375323351836601	0.277777745679177	3.19017206222165	C
P00044	GO:0005746	0.375323351836601	0.277777745679177	2.16742774075943	C
P00044	GO:0006118	0.599805776912067	0.277777745679177	13.0010410368017	P
P00044	GO:0006810	0.375323351836601	0.277777745679177	7.749494864012	P
P00045	GO:0005506	0.44338230869922	0.255555443525856	10.9978624100425	F
P00045	GO:0020037	0.270540773728301	0.255555443525856	14.0176771108438	F
P00045	GO:0009055	0.270540773728301	0.255555443525856	11.2845309074428	F
P00045	GO:0005746	0.71343077695212	0.255555443525856	2.27010768214677	C
P00045	GO:0008635	0.0791350865187108	0.183327209478656	1.80881643905517	P
P00127	GO:0008121	0.493972908758155	0.211109779196817	17.6821820706726	F
P00127	GO:0006122	0.500950100953814	0.211109779196817	14.383159665428	P
P00128	GO:0008121	0.648647497857083	0.305555548886648	19.912536803871	F
P00128	GO:0005746	0.702312772178804	0.305555548886648	2.06084673893246	C
P00128	GO:0006118	0.398466816748188	0.305555548886648	13.3467142249257	P
P00128	GO:0006119	0.398466816748188	0.305555548886648	8.52157161636428	P
P00128	GO:0006122	0.392970199955557	0.305555548886648	16.6925558638419	P
P00128	GO:0006810	0.178368459520531	0.305555548886648	2.81068931910261	P
P00163	GO:0005506	0.64521811691623	1	11.0253484766718	F
P00163	GO:0016491	0.348477122062028	1	7.35203959931373	F
P00163	GO:0005739	0.259636639955789	1	4.86420532609192	C
P00163	GO:0016020	0.519273279911578	1	5.73269558683873	C
P00163	GO:0016021	0.240363360044211	1	2.35628420051695	C
P00163	GO:0005746	0.240363360044211	1	3.19608411698225	C
P00163	GO:0006118	0.519273279911578	1	12.7651495315191	P
P00163	GO:0006810	0.480726720088422	1	11.3854820050276	P
P00175	GO:0046914	0.376968328480599	1	12.3689325942248	F
P00175	GO:0005506	0.376968328480599	1	6.26389401941276	F
P00175	GO:0006118	0.455610795454549	1	12.6893552262147	P
P00330	GO:0008270	0.534730038851167	1	11.32079144644	F
P00330	GO:0004022	0.18103917795287	1	13.1487426406489	F
P00331	GO:0008270	0.534792327660802	1	11.3234988747577	F
P00331	GO:0004022	0.180884049610614	1	13.1369791924664	F
P00358	GO:0004365	0.548247051114024	0.961111111111111	17.293724416543	F
P00358	GO:0051287	0.274123525557012	0.961111111111111	14.9225985324315	F
P00358	GO:0005737	0.0735146022155086	0.716666666666667	2.63441817152369	C
P00358	GO:0006096	0.981267697669353	0.961111111111111	4.81507969938629	P
P00359	GO:0008943	0.269810792431697	0.977777777777778	33.510463544139	F
P00359	GO:0004365	0.539621584863395	0.977777777777778	17.2324521208365	F
P00359	GO:0051287	0.269810792431697	0.977777777777778	14.8697272221247	F
P00359	GO:0005737	0.0918177923746966	0.722222222222222	2.62789520589911	C
P00359	GO:0006096	0.981409424989192	0.977777777777778	4.81509666682696	P
P00360	GO:0008943	0.271754576611218	0.916666666666667	33.3038841571001	F
P00360	GO:0004365	0.543509153222436	0.916666666666667	17.1224058583985	F
P00360	GO:0051287	0.271754576611218	0.916666666666667	14.7747692966481	F
P00360	GO:0005737	0.0551924473493101	0.705555555555556	2.13736819093085	C
P00360	GO:0006096	0.97165902027527	0.916666666666667	4.78967944070324	P
P00401	GO:0005507	0.373983739837398	1	3.8143355048797	F
P00401	GO:0005506	0.373983739837398	1	3.11600208163804	F
P00401	GO:0004129	0.40650406504065	1	12.6647542512011	F
P00401	GO:0005739	0.757575757575758	1	5.95800805596914	C
P00401	GO:0016020	0.378787878787879	1	5.88929515725683	C
P00401	GO:0005746	0.242424242424242	1	1.90087447079319	C
P00401	GO:0006118	0.757575757575758	1	13.2599370533431	P
P00401	GO:0006810	0.242424242424242	1	3.91717999303048	P
P00410	GO:0005507	0.473687431158977	0.711111111111111	11.5643032822313	F
P00410	GO:0004129	0.346836372537021	0.711111111111111	11.754189144511	F
P00410	GO:0005739	0.571601452198467	0.711111111111111	5.61914588574844	C
P00410	GO:0016020	0.571601452198467	0.711111111111111	7.4711771160499	C
P00410	GO:0016021	0.285800726099234	0.711111111111111	3.7950113720644	C
P00410	GO:0005746	0.142597821702299	0.711111111111111	2.51541384802109	C
P00410	GO:0006118	0.66713747645951	0.711111111111111	13.2579743357952	P
P00410	GO:0006810	0.33286252354049	0.711111111111111	6.25102877950688	P
P00420	GO:0004129	0.673292867982462	0.761111111111111	11.9072294572959	F
P00420	GO:0016020	0.416463300168772	0.761111111111111	7.36053081865571	C
P00420	GO:0005739	0.416463300168772	0.761111111111111	6.5837603416354	C
P00420	GO:0016021	0.167073399662456	0.761111111111111	2.60933165420885	C
P00420	GO:0006118	1	0.761111111111111	12.3036446881125	P
P00424	GO:0004129	0.865372899580806	0.311111106245749	11.4741908984142	F
P00424	GO:0016020	0.0649928294567801	0.105181265141099	2.27161878302844	C
P00424	GO:0006118	0.926265763827781	0.311111106245749	12.5256144707886	P
P00425	GO:0004129	0.865134500650209	0.288888871749718	11.7681156673604	F
P00425	GO:0016020	0.0665340836192953	0.099505475368673	2.25732652225061	C
P00425	GO:0006118	0.929040016511888	0.288888871749718	12.5464474647604	P
P00427	GO:0004129	0.6681600908839	0.327777775892025	12.9464241460046	F
P00427	GO:0046872	0.173520213646591	0.199997542330159	2.02738518192263	F
P00427	GO:0005739	0.217104067601472	0.199997542330159	3.81599723266872	C
P00427	GO:0016020	0.217104067601472	0.199997542330159	2.8205844782099	C
P00427	GO:0006118	0.9335335131613	0.327777775892025	12.201839155306	P
P00431	GO:0046872	0.420987102967965	0.772222222222222	12.0710921311605	F
P00431	GO:0005506	0.420987102967965	0.772222222222222	6.47774865862313	F
P00431	GO:0004601	0.366385075153232	0.772222222222222	22.5455779957489	F
P00431	GO:0004130	0.366385075153232	0.772222222222222	8.40254988805453	F
P00431	GO:0016688	0.028812794058738	0.283333309873687	2.34352173247795	F
P00431	GO:0005739	0.342019592955413	0.772222222222222	4.86476758011533	C
P00431	GO:0006979	0.916938099319709	0.772222222222222	18.0978040712371	P
P00445	GO:0005507	0.439982632618703	0.394444444402881	7.02183188292466	F
P00445	GO:0004785	0.304898345111642	0.394444444402881	18.8799385081643	F
P00445	GO:0016209	0.0929021076247004	0.394444444402881	6.3894308328617	F
P00445	GO:0006801	0.909954280610531	0.394444444402881	24.1842211563216	P
P00447	GO:0046872	0.315944766189624	0.527777777777759	10.659496567558	F
P00447	GO:0005739	0.152754305247926	0.427777777771677	3.6361592420695	C
P00447	GO:0006801	0.904697532510572	0.527777777777759	23.9271207724123	P
P00498	GO:0003879	0.467868936801373	0.727777777777778	22.7377050587017	F
P00498	GO:0030234	0.252242493972313	0.727777777777778	15.4017275819848	F
P00498	GO:0000105	0.552816544226055	0.727777777777778	6.88013165862862	P
P00498	GO:0006808	0.407589956763383	0.727777777777778	8.15081715031483	P
P00546	GO:0004674	0.650419849737988	0.9	10.678488604074	F
P00546	GO:0000166	0.321895321674348	0.9	10.1301833567002	F
P00546	GO:0005524	0.321895321674348	0.9	6.15942588978082	F
P00546	GO:0007067	0.234380515354747	0.761111111111111	2.97586930738684	P
P00546	GO:0006468	0.479615248852806	0.9	9.80286347485231	P
P00546	GO:0051301	0.213642781503706	0.761111111111111	5.09012859923543	P
P00549	GO:0016301	0.511399902245479	1	17.1688618555547	F
P00549	GO:0004743	0.216382507690981	1	17.6488564342884	F
P00549	GO:0000287	0.185417325551307	1	10.6027561311991	F
P00549	GO:0005739	0.097165991902834	0.733333333333333	2.05699593253833	C
P00549	GO:0006096	0.938638064355201	1	4.28341342971092	P
P00560	GO:0016301	0.494346925610294	1	18.4152285994986	F
P00560	GO:0004618	0.25488065731844	1	19.0007057047311	F
P00560	GO:0005524	0.250772417071266	1	3.71896978558447	F
P00560	GO:0006096	0.925989885284322	1	4.36416147985964	P
P00572	GO:0016301	0.199602898085815	0.338888887887892	14.5442378283578	F
P00572	GO:0005524	0.395677100549033	0.338888887887892	8.25537166633187	F
P00572	GO:0004798	0.380017710484345	0.338888887887892	20.96900508809	F
P00572	GO:0006233	0.923097182596156	0.338888887887892	3.84001584630448	P
P00572	GO:0006235	0.923097182596156	0.338888887887892	3.76449181644479	P
P00635	GO:0003993	0.616018832967751	0.8	24.7135846574436	F
P00635	GO:0016158	0.0838077755147085	0.34444444371544	4.026096205202	F
P00724	GO:0004553	0.581789094795241	1	16.2485124738911	F
P00724	GO:0004564	0.0429276096597704	0.8	2.6961775655857	F
P00724	GO:0051669	0.0331289161393857	0.905555555555556	2.61171978559671	F
P00724	GO:0031219	0.0319290761117543	0.427777777771677	2.34432499913065	F
P00724	GO:0005975	0.505862646570998	1	14.8957014104077	P
P00729	GO:0004185	0.990380504489078	1	19.9881399067056	F
P00729	GO:0005773	0.0514359194171511	1	2.32305958923654	C
P00729	GO:0006508	0.952421774539135	1	9.61000155000898	P
P00812	GO:0004053	0.437328579926403	0.744444444444444	21.0461260517939	F
P00812	GO:0046872	0.218664289963201	0.744444444444444	12.4920092194225	F
P00812	GO:0030145	0.155855731283988	0.744444444444444	11.2949913086595	F
P00812	GO:0006527	0.818670386938107	0.744444444444444	7.74638183002999	P
P00812	GO:0000050	0.136544582063976	0.655555555555556	1.97389886939022	P
P00815	GO:0016787	0.0891089108910891	1	13.1555443558732	F
P00815	GO:0008270	0.157614332861858	1	6.56361427313992	F
P00815	GO:0004399	0.182673267326733	1	18.0637260411953	F
P00815	GO:0004636	0.160796793965111	1	17.1001422806695	F
P00815	GO:0004635	0.160796793965111	1	16.8777615540501	F
P00815	GO:0051287	0.123267326732673	1	9.4013832512649	F
P00815	GO:0000105	0.67460397538089	1	5.59897184823588	P
P00817	GO:0016787	0.169462610179157	0.827777777777778	11.0008434222207	F
P00817	GO:0016462	0.169462610179157	0.827777777777778	12.0206966337341	F
P00817	GO:0004427	0.339991470002795	0.827777777777778	22.5261827055114	F
P00817	GO:0000287	0.339991470002795	0.827777777777778	16.0589848916256	F
P00817	GO:0005737	0.921757564077776	0.827777777777778	7.84463172061386	C
P00817	GO:0006796	0.814682336910148	0.827777777777778	14.4189339586489	P
P00830	GO:0046961	0.397759103641457	1	7.64404304039116	F
P00830	GO:0046933	0.182072829131653	1	7.44971610675528	F
P00830	GO:0000166	0.26890756302521	1	7.68793901045299	F
P00830	GO:0005524	0.26890756302521	1	4.3829430047265	F
P00830	GO:0008553	0.134453781512605	1	9.84709508298256	F
P00830	GO:0045255	0.826530612244898	1	8.74307552054317	C
P00830	GO:0005739	0.102040816326531	1	2.82884576134337	C
P00830	GO:0015986	0.635761589403974	1	2.26420725343782	P
P00854	GO:0016787	0.0269317086773781	0.583333333333333	9.29641026237321	F
P00854	GO:0016820	0.521160628705576	0.583333333333333	16.5379957081989	F
P00854	GO:0015078	0.451907662617046	0.583333333333333	12.62659979295	F
P00854	GO:0045263	0.577545318571291	0.583333333333333	8.65767175946199	C
P00854	GO:0016469	0.577545318571291	0.583333333333333	7.79884066590888	C
P00854	GO:0005739	0.211227340714354	0.583333333333333	5.20920543606818	C
P00854	GO:0015992	1	0.583333333333333	11.046879627745	P
P00856	GO:0016787	0.0312773933735055	0.105181265141099	10.757287331415	F
P00856	GO:0016820	0.783853398983786	0.105181265141099	19.3587151547582	F
P00856	GO:0015078	0.184869207642709	0.0880347105978383	3.78283670861908	F
P00856	GO:0016469	0.556425067009415	0.105181265141099	8.84521756496455	C
P00856	GO:0045263	0.556425067009415	0.0880347105978383	2.50209836904444	C
P00856	GO:0005739	0.348561502150208	0.105181265141099	5.50775711644376	C
P00856	GO:0015986	1	0.105181265141099	3.01789820640861	P
P00890	GO:0004108	0.808994292462114	1	21.2433538735335	F
P00890	GO:0005737	0.721077098500132	1	8.5449045903696	C
P00890	GO:0005739	0.247346723971581	1	2.58497849080031	C
P00890	GO:0006099	0.940617848970252	1	8.70488256852276	P
P00899	GO:0004049	0.954627403846146	1	19.8421544754146	F
P00899	GO:0000162	0.953713389121332	1	5.48591280629156	P
P00912	GO:0004640	0.450349871934523	0.538888888888879	21.5842796539783	F
P00912	GO:0004425	0.139888028633712	0.172211017646642	5.94136669835777	F
P00912	GO:0004049	0.0704252337129932	0.172211017646642	5.67561640309472	F
P00912	GO:0006568	0.768459232175091	0.538888888888879	8.55359934198075	P
P00912	GO:0000162	0.768459232175091	0.538888888888879	3.59507437266777	P
P00924	GO:0016829	0.253747770313864	1	21.9257545793141	F
P00924	GO:0046872	0.172530266803294	1	12.1636091359395	F
P00924	GO:0004634	0.306349387073513	1	22.1164534679425	F
P00924	GO:0000287	0.247675433602793	1	12.9708782307198	F
P00924	GO:0000015	0.939587940868351	1	9.86439302276618	C
P00924	GO:0006096	0.939587940868351	1	4.28344736459226	P
P00925	GO:0016829	0.250873650695038	1	21.788112815831	F
P00925	GO:0046872	0.174730139007533	1	12.0493537919806	F
P00925	GO:0004634	0.309893608759804	1	22.207663349119	F
P00925	GO:0000287	0.244699852450105	1	12.7123713647051	F
P00925	GO:0000015	0.939936403250501	1	9.86446057599731	C
P00925	GO:0006096	0.939936403250501	1	4.28345584831259	P
P00927	GO:0016829	0.141956615783944	1	17.3893398080224	F
P00927	GO:0004794	0.410357827081145	1	26.2512551631816	F
P00927	GO:0009097	0.630655721684745	1	8.88912350910307	P
P00931	GO:0016829	0.0958530374681702	1	16.1176894081828	F
P00931	GO:0004834	0.422396022796168	1	23.6080610161786	F
P00931	GO:0006568	0.44700723275813	1	9.62895144947006	P
P00937	GO:0004049	0.434514738233567	1	16.3618319197545	F
P00937	GO:0004425	0.434514738233567	1	14.4952145437311	F
P00937	GO:0004640	0.189824573451075	0.872222222222222	10.7113495338017	F
P00937	GO:0016874	0.119621258319148	1	5.92438487603438	F
P00937	GO:0006568	0.563647353079347	1	8.28084739233926	P
P00937	GO:0009058	0.563647353079347	1	6.80968139798137	P
P00937	GO:0006541	0.202500566418343	1	6.85525112001563	P
P00942	GO:0016853	0.306860517945447	0.65	24.7720716738169	F
P00942	GO:0004807	0.340118128124094	0.65	22.850081816926	F
P00942	GO:0006094	0.284791008080604	0.65	3.57313374547155	P
P00942	GO:0006098	0.284791008080604	0.65	3.45994252273434	P
P00942	GO:0006096	0.147242711626656	0.65	3.0781737003163	P
P00950	GO:0004619	0.725934793323884	0.494444444444315	21.4235227926592	F
P00950	GO:0006096	0.450656558819349	0.7	5.55449531262562	P
P00958	GO:0004825	0.531642709892406	1	18.5892343903317	F
P00958	GO:0005524	0.329784530230719	1	7.5778211866683	F
P00958	GO:0000049	0.0769817288413205	1	5.27554459619641	F
P00958	GO:0006431	0.957420998362346	1	6.64516385679514	P
P01095	GO:0004289	0.293059816878185	0.0703511282455662	12.7939827333685	F
P01095	GO:0042802	0.289749772624213	0.0703511282455662	13.0170078421093	F
P01095	GO:0043086	0.441082978594909	0.0703511282455662	19.1836643794731	P
P01097	GO:0004857	0.847547032383843	0.0880347105978383	38.4943623839782	F
P01097	GO:0005739	0.880464155815285	0.0880347105978383	5.62577319474661	C
P01098	GO:0004857	0.79574403992245	0.0580647922986861	38.9817085786662	F
P01098	GO:0005515	0.0268919540381992	0.00357236375035149	3.39761520049918	F
P01119	GO:0005525	0.92499610189677	0.511111111111062	13.4037441765204	F
P01119	GO:0016020	0.435706178143547	0.511111111111062	8.30136296695819	C
P01119	GO:0005622	0.49635154871237	0.511111111111062	6.48611048996319	C
P01119	GO:0007264	0.541834595766226	0.511111111111062	25.0459028200101	P
P01120	GO:0005525	0.950354610024624	0.522222222222196	13.3516914021589	F
P01120	GO:0016020	0.443501414615275	0.522222222222196	8.0161578266458	C
P01120	GO:0005622	0.50673989044139	0.522222222222196	6.54279918765884	C
P01120	GO:0007264	0.51367684466595	0.522222222222196	24.3200018379207	P
P01123	GO:0005525	0.708336448597888	0.627777777777778	10.8516261886466	F
P01123	GO:0008134	0.192448598130699	0.505555555555488	12.0151411599842	F
P01123	GO:0016020	0.396402982891974	0.627777777777778	6.27448005073078	C
P01123	GO:0005783	0.102939026173929	0.438888888885676	3.31582807297389	C
P01123	GO:0005794	0.0799824535754239	0.438888888885676	2.51538196779113	C
P01123	GO:0015031	0.357890008341819	0.627777777777778	11.8642932382805	P
P01123	GO:0007264	0.253994737855091	0.627777777777778	12.1180354836551	P
P01149	GO:0000772	0.806332325090704	0.455555555554329	28.3586851456339	F
P01149	GO:0005576	0.962001779904152	0.455555555554329	33.5377093151384	C
P01365	GO:0000772	0.467092219045955	0.0880347105978383	28.2779812451588	F
P01365	GO:0003677	0.507911889695028	0.0880347105978383	10.225322028104	F
P01365	GO:0005634	0.953095278109342	0.0880347105978383	8.38100283849666	C
P01365	GO:0006355	0.661387409872471	0.0880347105978383	5.5451564025993	P
P01365	GO:0045895	0.312674414258367	0.0880347105978383	5.85228280776412	P
P01366	GO:0003700	0.622340955666139	0.0517283115926432	10.2748023977938	F
P01366	GO:0043565	0.311170477833069	0.0517283115926432	12.2898060245262	F
P01366	GO:0016563	0.0621683528724728	0.0189517163955047	3.15279425618338	F
P01366	GO:0005634	0.986306367365999	0.0517283115926432	8.39175773957472	C
P01366	GO:0006355	0.929625839374484	0.0517283115926432	4.36931969429684	P
P02293	GO:0003677	0.941151912871618	0.349999999469221	13.2027464664077	F
P02293	GO:0005694	0.632499253123995	0.349999999469221	9.66618744503187	C
P02293	GO:0000786	0.632499253123995	0.349999999469221	6.65671857911798	C
P02293	GO:0005634	0.339915583115045	0.349999999469221	4.50429579966228	C
P02293	GO:0006334	0.91984503416765	0.349999999469221	9.94342847939738	P
P02294	GO:0003677	0.940436232653893	0.338888887887892	13.1999341130677	F
P02294	GO:0005694	0.292298372048598	0.338888887887892	9.66388041807001	C
P02294	GO:0000786	0.63220134022007	0.338888887887892	6.65805097363004	C
P02294	GO:0005634	0.339902968171471	0.338888887887892	4.50519736984778	C
P02294	GO:0006334	0.919229232171784	0.338888887887892	9.94304187229021	P
P02309	GO:0003677	0.921919480505807	0.277777745679177	13.1874208486114	F
P02309	GO:0000786	0.637770432949823	0.277777745679177	6.63774376932917	C
P02309	GO:0005634	0.340594951975581	0.277777745679177	4.49145641716244	C
P02309	GO:0007001	0.470136873073645	0.277777745679177	17.6554250296606	P
P02309	GO:0006334	0.94027374614729	0.277777745679177	9.79009043551701	P
P02365	GO:0003735	0.814252582753635	0.65	23.7066009993915	F
P02365	GO:0005840	0.554773303294837	0.65	8.1622887242464	C
P02365	GO:0006412	0.856699201419802	0.65	7.96155940561258	P
P02381	GO:0016301	0.126196582948045	0.211109779196817	4.14655410186992	F
P02381	GO:0003735	0.242511676968566	1	10.7895876213566	F
P02381	GO:0003677	0.143826054162419	0.205553745638417	3.67959050359327	F
P02381	GO:0005739	0.209743423194097	1	3.46618152110306	C
P02381	GO:0006412	0.332500388758089	1	6.11320640040718	P
P02400	GO:0003735	0.922022496399013	0.205553745638417	23.9199297959433	F
P02400	GO:0005840	0.558286801496062	0.205553745638417	8.01580654465146	C
P02400	GO:0006414	0.949692409289409	0.205553745638417	7.93997000275052	P
P02405	GO:0003735	0.940692638864668	0.305555548886648	23.6316345285294	F
P02405	GO:0005840	0.640522873703454	0.305555548886648	7.44354348415654	C
P02405	GO:0046677	0.151898813307018	0.294444431927524	2.86360076238488	P
P02405	GO:0006412	0.654912447804287	0.305555548886648	8.85172431223413	P
P02405	GO:0046898	0.151898813307018	0.294444431927524	4.77251114781386	P
P02406	GO:0003735	0.826279203480509	0.438888888885676	23.8749073222014	F
P02406	GO:0005840	0.62427516899265	0.438888888885676	7.63399722712128	C
P02406	GO:0006412	0.933285758328834	0.438888888885676	7.73484931271464	P
P02407	GO:0003735	0.918648815896249	0.366666666462106	23.6555447688217	F
P02407	GO:0005840	0.530279118156743	0.366666666462106	8.07085463647183	C
P02407	GO:0006412	0.934656167548632	0.366666666462106	7.68690020429743	P
P02557	GO:0000166	0.484210526315789	1	15.3199745617915	F
P02557	GO:0005525	0.484210526315789	1	12.2828649911616	F
P02557	GO:0003924	0.252631578947368	1	16.6439260626415	F
P02557	GO:0005198	0.252631578947368	1	11.7434862110966	F
P02557	GO:0005737	0.279411764705882	1	3.51316021973452	C
P02557	GO:0005874	0.352941176470588	1	9.43831502228591	C
P02557	GO:0043234	0.352941176470588	1	6.51237983732537	C
P02557	GO:0007017	0.322147651006711	1	23.660600699333	P
P02557	GO:0007018	0.644295302013423	1	12.6944312505386	P
P02557	GO:0051258	0.322147651006711	1	13.1584453470062	P
P02829	GO:0005524	0.62406015037594	1	9.24951067769155	F
P02829	GO:0051082	0.360902255639098	1	17.2318594642213	F
P02829	GO:0006986	0.43956043956044	1	12.8677035401076	P
P02992	GO:0005525	0.374078906969604	1	10.6917374429665	F
P02992	GO:0003746	0.295901136014737	1	15.5800382768092	F
P02992	GO:0003924	0.271991096100706	1	14.4878648108532	F
P02992	GO:0005622	0.884658594432655	1	7.96304756051898	C
P02992	GO:0006414	0.926520912547529	1	8.21667218808197	P
P02994	GO:0005525	0.486910994764398	1	10.7117694450341	F
P02994	GO:0003746	0.261780104712042	1	14.9309904366527	F
P02994	GO:0003924	0.25130890052356	1	14.5150092239473	F
P02994	GO:0005737	0.96	1	7.90299443491273	C
P02994	GO:0006414	0.978947368421053	1	7.42918769726064	P
P03069	GO:0003700	0.476540708048629	0.288888871749718	9.5380595505609	F
P03069	GO:0046983	0.252702340406403	0.288888871749718	13.5677494338089	F
P03069	GO:0043565	0.252702340406403	0.288888871749718	11.4085796678623	F
P03069	GO:0005634	0.933318014420156	0.288888871749718	8.37405882983389	C
P03069	GO:0006355	0.881176897497557	0.288888871749718	4.97201405593078	P
P03870	GO:0003677	0.888121701807562	0.272222178320961	11.2900653393857	F
P03870	GO:0006310	0.956033601230048	0.272222178320961	7.91865739920886	P
P03871	GO:0030541	0.836584323132412	0.0452574126822433	37.6747988823496	P
P03872	GO:0008409	0.166666666666667	0.000917446738470163	1.87502398921982	F
P03872	GO:0005622	0.157894736842105	0.000917446738470163	2.38075830980302	C
P03873	GO:0005506	0.569175432832293	0.433333333328905	9.69678838018186	F
P03873	GO:0016491	0.361372436891763	0.677777777777778	8.06150848558402	F
P03873	GO:0005739	0.293858266249313	0.677777777777778	5.02944033024977	C
P03873	GO:0016020	0.568083985762412	0.677777777777778	5.54353889883252	C
P03873	GO:0005746	0.215958007118794	0.433333333328905	2.89892695589173	C
P03873	GO:0016021	0.215958007118794	0.433333333328905	2.1372077625635	C
P03873	GO:0006118	0.537891263653518	0.677777777777778	12.746430634906	P
P03873	GO:0006810	0.423599673843412	0.433333333328905	9.62986155384135	P
P03874	GO:0005739	0.803012432795296	1	2.95317678529806	C
P03874	GO:0008380	0.89001797563429	1	3.8078424328154	P
P03874	GO:0006397	0.89001797563429	1	3.41072348090342	P
P03875	GO:0003964	0.496935612774956	0.955555555555556	14.34575824976	F
P03875	GO:0003723	0.341404609180868	0.955555555555556	12.6011675859397	F
P03875	GO:0016787	0.0340600806605491	0.483333333333087	1.89761960241848	F
P03875	GO:0005739	0.468526096095539	0.955555555555556	5.33675900854594	C
P03875	GO:0006278	0.465990131439047	0.955555555555556	8.57858148657355	P
P03875	GO:0008380	0.452962160135454	0.955555555555556	10.5080522337924	P
P03876	GO:0003964	0.50059019563247	1	14.4429150387836	F
P03876	GO:0003723	0.348213328512031	1	12.7073314367029	F
P03876	GO:0005739	0.521854983964884	1	5.38989721981407	C
P03876	GO:0006278	0.467175349430075	1	8.60798953018774	P
P03876	GO:0008380	0.454938107848453	1	10.5636287105	P
P03877	GO:0004519	0.28472041339238	1	11.4111292698006	F
P03877	GO:0005739	0.836517571252054	1	6.55378387249834	C
P03877	GO:0016020	0.836517571252054	1	5.34840679870683	C
P03878	GO:0005507	0.281658343025245	0.722222222222222	5.05993818299554	F
P03878	GO:0005506	0.281658343025245	0.722222222222222	1.90149913024844	F
P03878	GO:0004129	0.342614763631388	1	12.3454460499764	F
P03878	GO:0004519	0.0909215297256624	1	2.5034701678955	F
P03878	GO:0005739	0.697759968468765	1	5.75490940817916	C
P03878	GO:0016020	0.348879984234382	1	6.08670675115582	C
P03878	GO:0005746	0.141167969519805	0.722222222222222	2.21112393620052	C
P03878	GO:0016021	0.16107206201143	0.722222222222222	1.87178068067449	C
P03878	GO:0006118	0.612000488818282	1	12.1337495603755	P
P03879	GO:0046872	0.606889490236233	0.794444444444444	15.3668145102331	F
P03879	GO:0005506	0.606889490236233	0.794444444444444	10.246028205031	F
P03879	GO:0016491	0.366196153002268	0.794444444444444	7.79707049641409	F
P03879	GO:0005739	0.549119756574658	0.794444444444444	4.93794390005114	C
P03879	GO:0016020	0.549119756574658	0.794444444444444	5.65444535584214	C
P03879	GO:0005746	0.450880243425342	0.794444444444444	3.02046442191349	C
P03879	GO:0016021	0.450880243425342	0.794444444444444	2.2268101636506	C
P03879	GO:0006118	0.541414359861592	0.794444444444444	12.7725201623104	P
P03879	GO:0006810	0.448637543252595	0.794444444444444	10.1693522629336	P
P03881	GO:0004519	0.453483890947251	0.349999999469221	17.2510220699113	F
P03881	GO:0003677	0.448755227845675	0.349999999469221	10.5035514459869	F
P03881	GO:0005739	0.834501981025168	0.349999999469221	5.64901823377005	C
P03881	GO:0006314	0.818268875305422	0.349999999469221	19.3341581457197	P
P03882	GO:0004519	0.816178511071892	0.53333333333332	15.156481962063	F
P03882	GO:0005739	0.949325506655382	0.53333333333332	4.54987409067042	C
P03882	GO:0006314	0.206871697288857	0.53333333333332	12.3959773261814	P
P03962	GO:0004590	0.694342308148703	0.705555555555556	21.2459246403928	F
P03962	GO:0006207	0.383453612082163	0.705555555555556	11.2597857593933	P
P03962	GO:0006221	0.233092775835674	0.705555555555556	5.64768078503433	P
P03965	GO:0004086	0.287790697674419	1	17.7813527644476	F
P03965	GO:0004070	0.151162790697674	1	9.88168792082126	F
P03965	GO:0005524	0.174418604651163	1	6.95193518228246	F
P03965	GO:0046872	0.0523255813953488	1	4.56686368455681	F
P03965	GO:0005737	0.901960784313726	1	7.94013129322424	C
P03965	GO:0006526	0.585209003215434	1	6.91099666736385	P
P03965	GO:0006541	0.585209003215434	1	3.72353534833814	P
P03965	GO:0019856	0.231511254019293	1	11.6930404062578	P
P03965	GO:0006207	0.231511254019293	1	4.24056094945831	P
P04037	GO:0004129	0.7384955528668	0.383333333254659	12.4932850307225	F
P04037	GO:0005740	0.927428605040286	0.383333333254659	4.23118571954254	C
P04037	GO:0006118	0.887234857114259	0.383333333254659	12.2996305131277	P
P04039	GO:0004129	0.996075557628345	0.0822178581792859	6.22484118745438	F
P04039	GO:0006118	0.996075557628345	0.0822178581792859	6.73581694442699	P
P04046	GO:0004044	0.535765597109147	1	21.9470462010312	F
P04046	GO:0000287	0.113370194610127	1	5.24159903225667	F
P04050	GO:0003899	0.481481481481481	1	15.8190968163349	F
P04050	GO:0008270	0.118518518518519	1	2.04361516620981	F
P04050	GO:0003677	0.348148148148148	1	9.71411513413758	F
P04050	GO:0005665	0.969387755102041	1	6.34568376789251	C
P04050	GO:0006350	0.494949494949495	1	11.6449058936948	P
P04051	GO:0003899	0.528795811518325	1	13.4755520978105	F
P04051	GO:0008270	0.209424083769634	1	4.72519174108118	F
P04051	GO:0003677	0.235602094240838	1	7.91522235460214	F
P04051	GO:0005634	0.875	1	8.4265097534625	C
P04051	GO:0006350	0.803571428571429	1	10.5564872590336	P
P04065	GO:0004339	0.396680884374015	0.466666666666021	23.1558728351795	F
P04065	GO:0030246	0.126743985184685	0.272222178320961	6.7984690683124	F
P04065	GO:0005976	0.744037228596485	0.466666666666021	18.0382653806929	P
P04065	GO:0000272	0.744037228596485	0.394444444402881	6.73204205524773	P
P04076	GO:0016829	0.289037967456466	1	23.0349784927753	F
P04076	GO:0004056	0.331001998287182	1	24.5319947787264	F
P04076	GO:0005212	0.0434389570844038	0.772222222222222	3.06040042893065	F
P04076	GO:0006526	0.557019536574284	1	7.53158298991996	P
P04076	GO:0042450	0.650714321772931	1	5.35643000574899	P
P04147	GO:0003723	0.577500757477384	1	13.5399310858004	F
P04147	GO:0008143	0.0550577847032853	0.711111111111111	4.68576273621162	F
P04147	GO:0005737	0.136345408367865	0.711111111111111	2.80813879879742	C
P04147	GO:0005681	0.0684400481219088	0.711111111111111	3.21771437158253	C
P04147	GO:0006397	0.303747534516765	0.711111111111111	3.39018825282928	P
P04147	GO:0006412	0.104847918613101	0.716666666666667	2.6571352902142	P
P04161	GO:0004644	0.655268319696567	0.444444444442113	18.6927327871567	F
P04161	GO:0005737	0.0823028157255157	0.11645408805464	1.8380668421761	C
P04161	GO:0006189	0.854319212063992	0.444444444442113	4.88828261820778	P
P04173	GO:0046872	0.133080994171636	0.994444444444444	13.3109462729251	F
P04173	GO:0016491	0.147450927848865	0.994444444444444	16.105212335831	F
P04173	GO:0003862	0.220640450190929	0.994444444444444	19.5529718801957	F
P04173	GO:0016652	0.220640450190929	0.994444444444444	17.674765306205	F
P04173	GO:0030145	0.133080994171636	0.994444444444444	9.56404252121441	F
P04173	GO:0000287	0.133080994171636	0.994444444444444	7.91491794688936	F
P04173	GO:0005737	0.948315577310684	0.994444444444444	7.89528433149281	C
P04173	GO:0009098	0.676614367521766	0.994444444444444	6.09407801344556	P
P04385	GO:0016773	0.502169720621585	1	17.2880226234895	F
P04385	GO:0016301	0.502169720621585	1	16.1252765289303	F
P04385	GO:0005524	0.316730954854056	1	6.59702185324501	F
P04385	GO:0004335	0.178640308296737	1	18.3213343366422	F
P04385	GO:0005737	0.938141684263277	1	7.88834607738153	C
P04385	GO:0005975	0.13050323701587	1	16.8309752967641	P
P04385	GO:0046835	0.216047582591787	1	15.0512397933448	P
P04385	GO:0006012	0.216047582591787	1	12.7656371331935	P
P04386	GO:0008270	0.454573859336395	1	9.64171366357027	F
P04386	GO:0003700	0.474204114023545	1	7.43132184966594	F
P04386	GO:0005634	0.828615442989276	1	8.39240993928338	C
P04386	GO:0006350	0.85358946702672	1	9.18045739385732	P
P04386	GO:0006355	0.85358946702672	1	4.72729674101518	P
P04387	GO:0016491	0.663940148340829	0.811111111111111	10.5746785953219	F
P04387	GO:0003677	0.146282417402923	0.811111111111111	2.57509850603609	F
P04387	GO:0006355	0.206021875889215	0.811111111111111	2.64093168202452	P
P04387	GO:0005975	0.103010937944607	0.811111111111111	5.0663423621534	P
P04387	GO:0006118	0.0930343970411879	0.144394697027499	2.04318896728723	P
P04387	GO:0006012	0.103010937944607	0.811111111111111	4.72356284243811	P
P04397	GO:0003978	0.499332252217876	1	21.1674276973586	F
P04397	GO:0050662	0.235094915577602	1	12.3516181198082	F
P04397	GO:0005975	0.254589787722318	1	12.5544333195052	P
P04397	GO:0006012	0.353485370051635	1	14.4637441574401	P
P04449	GO:0003735	0.875820021109449	0.394444444402881	23.8775692737431	F
P04449	GO:0005840	0.570192011109105	0.394444444402881	7.84957134386691	C
P04449	GO:0006412	0.933565396865691	0.394444444402881	7.68658892895132	P
P04451	GO:0003735	0.90503165609843	0.388888888831699	23.7449981715186	F
P04451	GO:0005840	0.629094055128665	0.388888888831699	7.41851038440152	C
P04451	GO:0006412	0.90503165609843	0.388888888831699	7.81336057807346	P
P04456	GO:0019843	0.459986360193433	0.37777777766957	11.6639853167558	F
P04456	GO:0003735	0.248730265508447	0.37777777766957	12.7488312796304	F
P04456	GO:0000166	0.275497554503803	0.37777777766957	8.0872735748045	F
P04456	GO:0005840	0.588961418922486	0.37777777766957	7.14664452096681	C
P04456	GO:0006412	0.809651782672595	0.37777777766957	7.76470633570894	P
P04649	GO:0003735	0.901636080709332	0.294444431927524	23.9360967149733	F
P04649	GO:0005840	0.553628048248551	0.294444431927524	8.00981372820807	C
P04649	GO:0006412	0.918246652815043	0.294444431927524	7.82359454914661	P
P04650	GO:0003735	0.940191035755169	0.099505475368673	23.6269731556075	F
P04650	GO:0005840	0.539867051150603	0.099505475368673	7.92012512095099	C
P04650	GO:0006412	0.940191035755169	0.099505475368673	7.6884502284699	P
P04710	GO:0005215	0.489550242434376	0.772222222222222	13.7679220020958	F
P04710	GO:0005488	0.489550242434376	0.772222222222222	7.97509016391622	F
P04710	GO:0016020	0.391330523780855	0.772222222222222	6.92449504415945	C
P04710	GO:0005739	0.391330523780855	0.772222222222222	3.6948523148467	C
P04710	GO:0005743	0.320507908707788	0.772222222222222	4.13906935494853	C
P04710	GO:0016021	0.274478682064474	0.772222222222222	2.62198190436825	C
P04710	GO:0006810	0.959056665574844	0.772222222222222	14.4349442086272	P
P04786	GO:0003917	0.544808761140527	1	14.2730093536531	F
P04786	GO:0003918	0.544808761140527	1	10.6742919469765	F
P04786	GO:0005694	0.795084394432929	1	9.66543547105379	C
P04786	GO:0006265	0.866403854577311	1	13.4285388639555	P
P04801	GO:0004829	0.646706586826347	1	19.4627130192175	F
P04801	GO:0005524	0.347305389221557	1	7.61291719772956	F
P04801	GO:0006435	0.979166666666667	1	5.6033945020634	P
P04802	GO:0004815	0.511147215452658	1	18.2591081456905	F
P04802	GO:0005524	0.251165869362457	1	7.66001307673884	F
P04802	GO:0003676	0.219875440021663	1	6.56527468744977	F
P04802	GO:0005737	0.844757831464571	1	7.94743030299065	C
P04802	GO:0006418	0.530362246981275	1	7.57062426669772	P
P04802	GO:0006422	0.956658694510879	1	5.21151914922092	P
P04803	GO:0004830	0.620181180979184	0.733333333333333	17.815475569724	F
P04803	GO:0005524	0.363618329717525	0.733333333333333	7.05087859200391	F
P04803	GO:0006436	0.944547134935218	0.733333333333333	5.5482982701083	P
P04806	GO:0016301	0.391900587147229	1	16.7923897547991	F
P04806	GO:0000166	0.378267513874326	1	11.0139649949208	F
P04806	GO:0005524	0.378267513874326	1	6.80789002934834	F
P04806	GO:0004396	0.205219979087772	1	17.0873235509852	F
P04806	GO:0006096	0.848238031915004	1	4.28056289967835	P
P04807	GO:0016301	0.392026043969645	1	16.7908383713891	F
P04807	GO:0000166	0.173063783610137	1	11.0097705455399	F
P04807	GO:0005524	0.378039467866895	1	6.80114813664531	F
P04807	GO:0004396	0.204975684256757	1	17.070401876066	F
P04807	GO:0006096	0.847176079733794	1	4.28052048107668	P
P04817	GO:0005279	0.912156087034706	1	17.0822808804987	F
P04817	GO:0015359	0.912156087034706	1	6.74320928953303	F
P04817	GO:0016020	0.494787369684242	1	13.2876193219509	C
P04817	GO:0016021	0.453761344033601	1	8.06347321402074	C
P04817	GO:0006865	0.48606308658528	1	15.1700829047418	P
P04819	GO:0003910	0.268931068931069	1	21.6166114042632	F
P04819	GO:0000166	0.294505494505495	1	8.93907802882423	F
P04819	GO:0005524	0.294505494505495	1	8.84693672415554	F
P04819	GO:0003677	0.253679653679654	1	8.62104334062921	F
P04819	GO:0005634	0.11638418079096	0.911111111111111	3.94456777910872	C
P04819	GO:0006310	0.89132433525799	1	7.84783770792211	P
P04819	GO:0006281	0.89132433525799	1	7.60482885062412	P
P04821	GO:0005085	0.868547005515175	1	34.0618599256389	F
P04821	GO:0005089	0.868547005515175	0.222221502402591	2.38001201776884	F
P04821	GO:0005622	0.793650872619863	1	7.94224018110162	C
P04821	GO:0051056	0.674388218559242	1	17.8103151836716	P
P04821	GO:0007067	0.159560763652479	1	6.34486798352407	P
P04821	GO:0051301	0.157663607879177	1	6.41047448226893	P
P04824	GO:0004553	0.374390891107171	1	23.9881543431468	F
P04824	GO:0004557	0.229652144548302	1	18.5622345087869	F
P04824	GO:0005975	0.494620096010471	1	15.2346597989131	P
P04840	GO:0008308	0.989658844909473	0.6	23.0538952587493	F
P04840	GO:0015288	0.989658844909473	0.316666663118229	5.87728713193451	F
P04840	GO:0005739	0.0711003315477546	0.6	3.13309286673387	C
P04840	GO:0016020	0.307877836328629	0.6	3.90406255660447	C
P04840	GO:0006820	0.797248791983738	0.6	21.3138547892498	P
P04911	GO:0003677	0.889880959755716	0.355555555169199	13.2613162865742	F
P04911	GO:0000786	0.642748931831921	0.355555555169199	6.51318850646746	C
P04911	GO:0005634	0.329431209275732	0.355555555169199	4.40717559010543	C
P04911	GO:0006334	0.931652382141422	0.355555555169199	10.2127003295396	P
P04912	GO:0003677	0.92109314856153	0.349999999469221	13.1220877171737	F
P04912	GO:0005694	0.640116358658736	0.349999999469221	9.88951641580126	C
P04912	GO:0000786	0.640116358658736	0.349999999469221	6.55857496633581	C
P04912	GO:0005634	0.331486356318813	0.349999999469221	4.43788652344545	C
P04912	GO:0006334	0.943027327569345	0.349999999469221	10.2017303528738	P
P04912	GO:0006974	0.16470284481497	0.349999999469221	7.94514768443173	P
P05030	GO:0015662	0.463668635335511	1	11.3264402175825	F
P05030	GO:0005524	0.207165745162101	1	5.28572566990344	F
P05030	GO:0046872	0.0859826589595376	1	7.20191585575692	F
P05030	GO:0000287	0.0859826589595376	1	6.47979990439502	F
P05030	GO:0016020	0.467292549969715	1	13.2883172104431	C
P05030	GO:0016021	0.467292549969715	1	8.43925568708637	C
P05030	GO:0015992	0.762662924683596	1	9.78969497975063	P
P05030	GO:0008152	0.208192784089376	1	2.02625231570825	P
P05066	GO:0003913	0.863436123360244	0.8	28.9290694676801	F
P05066	GO:0003677	0.0877579410998274	0.472222222221754	1.90025895093304	F
P05066	GO:0006281	0.771215596339291	0.8	10.7237970367055	P
P05085	GO:0008270	0.483911996372165	1	8.45082823141316	F
P05085	GO:0003700	0.483911996372165	1	8.53651562285121	F
P05085	GO:0005634	0.912584582668043	1	8.36629637447791	C
P05085	GO:0006355	0.958997404414947	1	4.80122176322927	P
P05150	GO:0004585	0.496374110484156	0.766666666666667	20.0893985377976	F
P05150	GO:0016597	0.245882751614727	0.766666666666667	16.5819475661113	F
P05150	GO:0005739	0.269829639035094	0.53333333333332	2.36102438358639	C
P05150	GO:0006520	0.779675738367949	0.766666666666667	9.57356169287273	P
P05150	GO:0006526	0.779675738367949	0.53333333333332	2.53313065605668	P
P05150	GO:0000050	0.153734800107467	0.361111110829949	4.48108523411798	P
P05316	GO:0015205	0.884445230931087	1	37.4589827729057	F
P05316	GO:0016020	0.897629310343576	1	11.7028012760694	C
P05316	GO:0015931	0.897629310343576	1	27.9371564845765	P
P05317	GO:0003735	0.858800072503181	0.855555555555556	23.6827854062651	F
P05317	GO:0005840	0.628218769951056	0.855555555555556	7.49320240487916	C
P05317	GO:0006414	0.489894987121066	0.855555555555556	11.1546497518053	P
P05317	GO:0042254	0.469387755102043	0.855555555555556	11.2779373827634	P
P05318	GO:0003735	0.861664121188901	0.194441109774499	23.2850661841438	F
P05318	GO:0005840	0.508728495746406	0.194441109774499	7.84396398770447	C
P05318	GO:0006414	0.915418990976285	0.194441109774499	8.5370528749463	P
P05319	GO:0003735	0.894372771846206	0.194441109774499	23.6399516482353	F
P05319	GO:0005840	0.545168163817989	0.194441109774499	7.93463442775264	C
P05319	GO:0006414	0.93274576291454	0.194441109774499	7.82487453349298	P
P05373	GO:0016829	0.244487719073142	0.961111111111111	22.2283193121642	F
P05373	GO:0004655	0.308939003704925	0.961111111111111	25.3188453094727	F
P05373	GO:0046872	0.0998806457745708	0.961111111111111	2.81759776673951	F
P05373	GO:0006783	0.6266695545451	0.961111111111111	9.39934070913557	P
P05374	GO:0008168	0.291071724270241	0.672222222222222	9.2386624382322	F
P05374	GO:0016021	0.14369263556456	0.683333333333333	4.21314883538688	C
P05375	GO:0008170	0.523877434893178	0.366666666462106	22.0351971396021	F
P05375	GO:0004608	0.523877434893178	0.216665687192804	2.64140232402457	F
P05375	GO:0006644	0.876170133196827	0.366666666462106	17.2138293069288	P
P05453	GO:0005622	0.238317757009346	0.822222222222222	4.71205038707732	C
P05453	GO:0006412	0.274317658664913	1	8.47168252486528	P
P05626	GO:0046961	0.961443384814892	0.483333333333087	8.74310776876786	F
P05626	GO:0046933	0.961443384814892	0.483333333333087	8.52084040133218	F
P05626	GO:0016469	0.746094109138164	0.483333333333087	10.9473399015905	C
P05626	GO:0045263	0.746094109138164	0.483333333333087	4.28382183230199	C
P05626	GO:0005739	0.197148628695607	0.483333333333087	2.49293542474559	C
P05626	GO:0015986	0.957820720654793	0.483333333333087	2.9415380076274	P
P05694	GO:0008270	0.323232323232323	1	6.79572378184529	F
P05694	GO:0008168	0.217171717171717	1	20.416133602145	F
P05694	GO:0003871	0.232323232323232	1	18.9508285042578	F
P05694	GO:0008652	0.137931034482759	1	3.98054840599415	P
P05694	GO:0009086	0.793103448275862	1	4.9315451995507	P
P05735	GO:0003735	0.840437787893453	0.516666666666631	23.8665547098083	F
P05735	GO:0005840	0.574733558801497	0.516666666666631	7.93562353337922	C
P05735	GO:0006412	0.940986778375999	0.516666666666631	7.68866621544475	P
P05736	GO:0019843	0.426489093959732	0.783333333333333	7.84963235994522	F
P05736	GO:0003735	0.538590604026846	0.783333333333333	20.2977650095699	F
P05736	GO:0005840	0.586477766867723	0.783333333333333	7.9485764533861	C
P05736	GO:0006412	0.93911135490949	0.783333333333333	7.68814530568187	P
P05737	GO:0003735	0.463991769551905	0.672222222222222	21.6420801153675	F
P05737	GO:0030528	0.463991769551905	0.672222222222222	17.6376177816601	F
P05737	GO:0015934	0.729892473113208	0.672222222222222	6.76776835485372	C
P05737	GO:0006412	0.957537154978916	0.672222222222222	7.69313206377772	P
P05738	GO:0003735	0.942410233589738	0.499999999999906	23.8829700776488	F
P05738	GO:0005840	0.616812074785272	0.499999999999906	7.65883396031808	C
P05738	GO:0006412	0.958077331774466	0.499999999999906	7.69327817261365	P
P05739	GO:0003735	0.956993771920044	0.438888888885676	23.7804080424711	F
P05739	GO:0005840	0.614605073817287	0.438888888885676	7.76736648432857	C
P05739	GO:0006412	0.956993771920044	0.438888888885676	7.69299230749988	P
P05740	GO:0003735	0.943921849536659	0.522222222222196	23.8971079980592	F
P05740	GO:0005840	0.481394894424204	0.522222222222196	9.94337704429424	C
P05740	GO:0015934	0.254139879414507	0.522222222222196	6.70880400531864	C
P05740	GO:0006412	0.960957639321227	0.522222222222196	7.69402777446755	P
P05743	GO:0003735	0.80926653856932	0.322222219635049	23.6967695250309	F
P05743	GO:0019843	0.1385381020903	0.216665687192804	1.82564723792121	F
P05743	GO:0005840	0.416990178213586	0.322222219635049	8.52025768704185	C
P05743	GO:0015934	0.338777591489655	0.322222219635049	6.95410363403208	C
P05743	GO:0006412	0.939410716287012	0.322222219635049	7.68822788893696	P
P05744	GO:0003735	0.854216976572256	0.283333309873687	24.0075375789046	F
P05744	GO:0005840	0.508354551354207	0.283333309873687	8.04737792351158	C
P05744	GO:0006412	0.929936819464527	0.283333309873687	7.68555346198364	P
P05745	GO:0003735	0.888974921412642	0.227777249109899	23.3551524105128	F
P05745	GO:0005840	0.613357361900219	0.227777249109899	7.39853190531174	C
P05745	GO:0006412	0.888132129366647	0.227777249109899	7.74905998514831	P
P05746	GO:0003735	0.897115004542773	0.0189517163955047	23.847163871689	F
P05746	GO:0005840	0.94475225410542	0.0189517163955047	6.85191286275296	C
P05746	GO:0006412	0.973201267704298	0.0189517163955047	7.58414757729047	P
P05747	GO:0003735	0.879627956613027	0.144394697027499	23.4826598893602	F
P05747	GO:0005840	0.50859975890492	0.144394697027499	8.05013432816212	C
P05747	GO:0006412	0.895649648039744	0.144394697027499	7.75153748280103	P
P05748	GO:0003735	0.938233340712803	0.622222222222222	23.8438689672252	F
P05748	GO:0005840	0.601813611061251	0.622222222222222	7.72790407896229	C
P05748	GO:0006412	0.95558060879361	0.622222222222222	7.69261750657293	P
P05749	GO:0003735	0.733657421032189	0.316666663118229	23.6461451221556	F
P05749	GO:0008201	0.0739859881116319	0.133243906631876	3.5307000928374	F
P05749	GO:0003723	0.133172020015976	0.138822135635328	3.19463323857862	F
P05749	GO:0005840	0.538350044051295	0.316666663118229	8.03409772590767	C
P05749	GO:0006412	0.941447600871148	0.316666663118229	7.68879326660642	P
P05750	GO:0003723	0.595463137996245	0.655555555555556	10.3634076924952	F
P05750	GO:0003735	0.334421721945413	0.655555555555556	16.2161828797864	F
P05750	GO:0015935	0.704428553506465	0.655555555555556	6.30397217616132	C
P05750	GO:0006412	0.870498769850204	0.655555555555556	7.85957543813378	P
P05753	GO:0019843	0.627487274409995	0.8	13.4521824555294	F
P05753	GO:0003735	0.357704766311893	0.8	15.3143077820108	F
P05753	GO:0005840	0.609908115401915	0.8	7.91320865440044	C
P05753	GO:0006412	0.77934610398963	0.8	8.44375667952849	P
P05754	GO:0030529	0.346673781587199	0.561111111111108	8.1082110416243	C
P05755	GO:0019843	0.615066559097037	0.538888888888879	12.9709438250414	F
P05755	GO:0003735	0.355082694634347	0.538888888888879	15.2264692965826	F
P05755	GO:0015935	0.722629358205557	0.538888888888879	6.38681728248783	C
P05755	GO:0006412	0.939685081397021	0.538888888888879	7.68830411963397	P
P05756	GO:0003735	0.839047888801606	0.433333333328905	23.8399115325999	F
P05756	GO:0005840	0.612953657147377	0.433333333328905	7.8551423358519	C
P05756	GO:0006412	0.939701681952342	0.433333333328905	7.68831047219205	P
P05759	GO:0003735	0.683953299861951	0.194441109774499	22.5262325313233	F
P05759	GO:0008270	0.237328847960954	0.155528047369327	3.09817948378694	F
P05759	GO:0005840	0.519692991929492	0.194441109774499	7.93907813023675	C
P05759	GO:0006412	0.966850444820184	0.194441109774499	6.54698447660766	P
P05759	GO:0006464	0.966850444820184	0.194441109774499	5.778075464706	P
P05986	GO:0004674	0.52947242726878	1	10.0218226800796	F
P05986	GO:0000166	0.317683456361268	1	10.0270154494445	F
P05986	GO:0005524	0.317683456361268	1	6.02815177449734	F
P05986	GO:0006468	0.890573119676628	1	7.80350993507526	P
P06100	GO:0030528	0.925395045405096	0.488888888888711	24.0370218375272	F
P06100	GO:0005634	0.95944148595377	0.488888888888711	8.38314486695156	C
P06100	GO:0045449	0.948527329903314	0.488888888888711	6.468601141654	P
P06102	GO:0030528	0.895288817471072	1	23.8048904490872	F
P06102	GO:0005634	0.962363526443456	1	8.38411677239976	C
P06102	GO:0045449	0.965180456519266	1	6.30449332313513	P
P06103	GO:0003723	0.523207852561717	1	9.66941463904389	F
P06103	GO:0003743	0.276719051852662	1	16.0860734797688	F
P06103	GO:0000166	0.200073095585621	1	5.05417968815961	F
P06103	GO:0006413	0.956559513456912	1	7.97849895244686	P
P06104	GO:0016874	0.43032853208299	0.527777777777759	22.1427266647927	F
P06104	GO:0004842	0.48146949348212	0.527777777777759	21.3354865434925	F
P06104	GO:0005634	0.386695512050109	0.527777777777759	7.26180895609595	C
P06104	GO:0006512	0.437403513185865	0.527777777777759	9.10257068287767	P
P06105	GO:0003723	0.916223725067538	1	11.0249433806287	F
P06105	GO:0008202	0.0867115577987981	0.283333309873687	5.57861977078454	P
P06105	GO:0008203	0.0867115577987981	0.283333309873687	2.6775592071617	P
P06106	GO:0016765	0.583104992314375	1	24.3236727345103	F
P06106	GO:0003961	0.583104992314375	1	9.8686269648955	F
P06106	GO:0006520	0.882487646137158	1	8.27594256401536	P
P06115	GO:0004096	0.439330715103911	1	17.1429465276667	F
P06115	GO:0005506	0.368106692848961	1	7.38872618627711	F
P06115	GO:0006979	0.356693844526047	1	21.8575823998354	P
P06115	GO:0042744	0.636708781975478	1	11.538666723933	P
P06115	GO:0006118	0.356693844526047	1	6.56892331294001	P
P06168	GO:0004455	0.27190433832126	1	21.4207566464851	F
P06168	GO:0050662	0.235069765113923	1	10.8849207059479	F
P06168	GO:0016853	0.19003701406316	1	7.82952205114268	F
P06168	GO:0009082	0.903637423405234	1	7.77550434567549	P
P06169	GO:0016831	0.244593547007405	1	16.8002966298962	F
P06169	GO:0030976	0.194258066240744	1	16.4802045970952	F
P06169	GO:0000287	0.194258066240744	1	14.2067011223308	F
P06169	GO:0004737	0.0557887139458419	1	7.48508137458469	F
P06169	GO:0016740	0.0702772060199417	1	2.15593040600393	F
P06174	GO:0016829	0.048154192388374	0.338888887887892	17.3682272665169	F
P06174	GO:0004852	0.819757618526746	0.338888887887892	33.7550763550141	F
P06174	GO:0006783	0.945024767713409	0.338888887887892	7.76383016153084	P
P06182	GO:0004408	0.625960154888216	0.461111111110221	37.9494969881719	F
P06182	GO:0005739	0.938038176301928	0.461111111110221	5.3050489228367	C
P06197	GO:0016740	0.631546931153661	0.455555555554329	12.5806711083273	F
P06197	GO:0046872	0.0456645589898432	0.183327209478656	2.78637002783218	F
P06197	GO:0016020	0.0736521004131829	0.183327209478656	3.75206739842771	C
P06197	GO:0016021	0.0736521004131829	0.183327209478656	2.09109059639934	C
P06197	GO:0005783	0.046742770292504	0.183327209478656	1.89310022304838	C
P06197	GO:0008654	0.93129072712441	0.455555555554329	11.0000810700734	P
P06208	GO:0003852	0.480422803003448	1	19.0505309697347	F
P06208	GO:0008415	0.050240082498147	0.905555555555556	2.02656920913098	F
P06208	GO:0009098	0.656638488314272	1	8.9115831014986	P
P06242	GO:0004674	0.520584144645962	0.838888888888889	10.5966739037222	F
P06242	GO:0005524	0.310152990260935	0.838888888888889	6.08216091725468	F
P06242	GO:0005634	0.247185511447232	0.433333333328905	6.5876070984434	C
P06243	GO:0004674	0.644476872556901	1	9.42160596690151	F
P06243	GO:0005524	0.319113154800896	1	6.42081736579389	F
P06243	GO:0006468	0.779954649633174	1	8.52209743886639	P
P06244	GO:0004674	0.676946532217081	0.972222222222222	10.1553628345888	F
P06244	GO:0005524	0.315377002701474	0.972222222222222	6.01367092119296	F
P06244	GO:0006468	0.866592241138711	0.972222222222222	7.93445731362681	P
P06245	GO:0004674	0.679953319502074	1	10.0484185137923	F
P06245	GO:0005524	0.317479253112033	1	6.04521877266296	F
P06245	GO:0006468	0.888752220855542	1	7.80305232711265	P
P06367	GO:0003735	0.824369492782985	0.37777777766957	23.6287537054165	F
P06367	GO:0005840	0.602825552939197	0.37777777766957	7.83082197397486	C
P06633	GO:0016829	0.446484547664361	0.566666666666665	24.2511609429298	F
P06633	GO:0004424	0.517987760571392	0.566666666666665	26.0656219779198	F
P06633	GO:0000105	0.964579742404395	0.566666666666665	5.63940463935697	P
P06634	GO:0008026	0.426088473955152	1	14.2111689194296	F
P06634	GO:0005524	0.267707878893639	1	6.85140659039455	F
P06634	GO:0003676	0.244952447430416	1	12.2866271823596	F
P06634	GO:0003723	0.244952447430416	1	4.84625989977508	F
P06634	GO:0003743	0.0470988569932816	1	4.33774299533272	F
P06634	GO:0004004	0.0141523427275107	0.916666666666667	1.92787706904542	F
P06700	GO:0046872	0.212045661782502	0.994444444444444	4.89397127837048	F
P06700	GO:0017136	0.08069807357259	0.327777775892025	3.23894465765395	F
P06700	GO:0003677	0.505707913655336	1	12.2888948308882	F
P06700	GO:0008270	0.212045661782502	0.994444444444444	3.37090041725846	F
P06700	GO:0005677	0.922423154948521	1	5.5100587583568	C
P06700	GO:0006355	0.391828081109662	1	5.49453350706284	P
P06700	GO:0006342	0.430663969431888	1	5.32948807574719	P
P06701	GO:0005524	0.438445008384006	0.511111111111062	6.34290585705243	F
P06701	GO:0003677	0.288355640062685	0.511111111111062	8.19831361408901	F
P06701	GO:0017111	0.219222504192003	0.511111111111062	7.77557398456859	F
P06701	GO:0005634	0.15520595528084	0.199997542330159	4.95379567533793	C
P06704	GO:0005509	0.862818993382707	0.372222222073427	17.785582208343	F
P06704	GO:0005813	0.050648744895787	0.244444235727561	5.51295680409353	C
P06704	GO:0007049	0.226312109110394	0.244444235727561	13.4810728365806	P
P06738	GO:0004645	0.467213114754098	1	24.321908535827	F
P06738	GO:0030170	0.377049180327869	1	20.6805002744638	F
P06738	GO:0005975	0.875	1	15.688852245924	P
P06738	GO:0005977	0.875	1	1.87614677943827	P
P06773	GO:0008270	0.461020068364616	0.616666666666666	13.3428941008228	F
P06773	GO:0016787	0.461020068364616	0.616666666666666	8.18087704885655	F
P06774	GO:0003700	0.835182215954997	0.172211017646642	14.2432887012294	F
P06774	GO:0016563	0.076308985381833	0.099505475368673	2.10830352681335	F
P06774	GO:0005634	0.904731365381953	0.172211017646642	8.5909344153069	C
P06774	GO:0006355	0.741018891070316	0.172211017646642	5.53450400183239	P
P06775	GO:0005279	0.49425776265419	1	19.7151282204856	F
P06775	GO:0015359	0.978803346093861	1	11.6092870293962	F
P06775	GO:0016020	0.49425776265419	1	13.6165271481378	C
P06775	GO:0016021	0.484545583439671	1	8.5675729477217	C
P06775	GO:0006810	0.489503615811276	1	17.1131347264445	P
P06775	GO:0006865	0.489503615811276	1	15.6348254579474	P
P06776	GO:0004114	0.443860544134084	0.638888888888889	27.2355674249966	F
P06776	GO:0007165	0.725161410094129	0.638888888888889	21.8969966180296	P
P06777	GO:0004518	0.495460682584121	1	21.1614633821962	F
P06777	GO:0004519	0.495460682584121	1	10.9270651720923	F
P06777	GO:0003676	0.312231660243206	1	8.15604849210624	F
P06777	GO:0005634	0.44755122291871	1	7.97788587151318	C
P06777	GO:0006281	0.302188404299267	1	7.96895733748667	P
P06778	GO:0005634	0.329493644049841	0.683333333333333	7.33199715415412	C
P06778	GO:0006310	0.941810143907254	0.683333333333333	9.55022817674447	P
P06778	GO:0006281	0.941810143907254	0.683333333333333	9.08656196730332	P
P06779	GO:0005515	0.207534605072643	0.822222222222222	6.56457759573322	F
P06780	GO:0000166	0.81120112716365	0.588888888888888	16.4713999253384	F
P06780	GO:0005525	0.81120112716365	0.588888888888888	13.6471030952997	F
P06780	GO:0003924	0.0594105905811789	0.405555555533615	2.17020222550336	F
P06780	GO:0016020	0.366889549284719	0.588888888888888	7.53401185745283	C
P06780	GO:0005622	0.461119366025946	0.588888888888888	7.22088986239763	C
P06780	GO:0030036	0.0753704445313076	0.405555555533615	5.16291883010017	P
P06780	GO:0007519	0.0810572687200011	0.405555555533615	1.88193679331868	P
P06780	GO:0000902	0.0810572687200011	0.405555555533615	2.73356535064833	P
P06780	GO:0030154	0.0465358430105366	0.405555555533615	4.20417300531906	P
P06781	GO:0005525	0.793673366805525	0.455555555554329	13.745090960835	F
P06781	GO:0003924	0.0622001043051589	0.277777745679177	2.25206204016166	F
P06781	GO:0005622	0.47033421326898	0.455555555554329	7.20139616450582	C
P06781	GO:0016020	0.349230193278296	0.455555555554329	7.14245511815971	C
P06781	GO:0007264	0.364416645183948	0.455555555554329	20.8298491190049	P
P06781	GO:0007266	0.415333140117548	0.277777745679177	2.86630887045821	P
P06781	GO:0043123	0.40078557013652	0.277777745679177	2.19681390603667	P
P06782	GO:0004674	0.625243785194341	1	11.023775453837	F
P06782	GO:0005524	0.301634390880374	1	6.03851193312823	F
P06782	GO:0046872	0.0263425353660211	0.605555555555555	1.806841132915	F
P06782	GO:0005634	0.152078774617068	1	4.85681613630647	C
P06782	GO:0006695	0.28714073674268	0.605555555555555	2.88571411394385	P
P06783	GO:0004872	0.408574655134448	1	26.6404562362581	F
P06783	GO:0004930	0.408574655134448	1	19.2940214942097	F
P06783	GO:0004932	0.591425344865553	1	35.759264277473	F
P06783	GO:0004933	0.591425344865553	0.238888604221241	3.63581431351613	F
P06783	GO:0016020	0.932449772997642	1	12.8891291224307	C
P06783	GO:0007165	0.0299402277139728	0.110828663052649	2.1198878666007	P
P06784	GO:0004674	0.625066196697517	0.727777777777778	9.6416144551782	F
P06784	GO:0000166	0.306031186042847	0.727777777777778	9.51127731000822	F
P06784	GO:0005524	0.306031186042847	0.727777777777778	6.0185900491444	F
P06784	GO:0004708	0.0251250363984853	0.299999990862012	2.53922425279377	F
P06785	GO:0004799	0.366063799487325	0.827777777777778	20.6131601964719	F
P06785	GO:0006231	0.849572026953196	0.827777777777778	5.60769974603177	P
P06786	GO:0003918	0.263157894736842	1	13.1978516931365	F
P06786	GO:0000166	0.263157894736842	1	6.88885753459084	F
P06786	GO:0005524	0.263157894736842	1	7.45230358057898	F
P06786	GO:0005694	0.886792452830189	1	9.49671587267261	C
P06786	GO:0006265	0.969072164948454	1	9.82923776062811	P
P06787	GO:0005509	0.86604916783439	0.405555555533615	18.1095147388157	F
P06787	GO:0005886	0.0881470332761055	0.261111029093258	3.78304209330295	C
P06787	GO:0005737	0.0881470332761055	0.261111029093258	2.06826670364231	C
P06787	GO:0007186	0.0966680336554698	0.261111029093258	4.13995593937147	P
P06838	GO:0004519	0.395140288631879	0.333333331959231	14.2014989148944	F
P06838	GO:0003684	0.252158744583562	0.333333331959231	19.1880552119197	F
P06838	GO:0043565	0.0632266555010959	0.0580647922986861	3.38119992859173	F
P06838	GO:0005634	0.742798112957613	0.333333331959231	9.35590073241429	C
P06838	GO:0006281	0.976808022118532	0.333333331959231	11.1170389947398	P
P06839	GO:0004003	0.509147271064133	1	12.6765082547423	F
P06839	GO:0005524	0.155486668699394	1	5.66204090558628	F
P06839	GO:0003677	0.2865806145611	1	5.5174691043282	F
P06839	GO:0043139	0.0182945421282651	1	2.37394754475441	F
P06839	GO:0005634	0.796591016103211	1	8.38537641301354	C
P06839	GO:0006289	0.384097431746265	1	13.1832369032298	P
P06839	GO:0006283	0.456950474648613	1	1.95241545974521	P
P06842	GO:0004872	0.47868989752817	1	22.1666517046919	F
P06842	GO:0004930	0.47868989752817	1	14.8017531067059	F
P06842	GO:0004932	0.520575388504309	1	26.4992111249708	F
P06842	GO:0016020	0.881728590854985	1	13.3283652731485	C
P06842	GO:0007186	0.109928938572276	0.611111111111111	2.43999649392113	P
P06842	GO:0019236	0.0549644692861381	0.611111111111111	3.82709333748949	P
P06844	GO:0003702	0.825668544094223	0.794444444444444	38.5929668088834	F
P06844	GO:0005667	0.958139696996615	0.794444444444444	5.6846495084431	C
P06844	GO:0006352	0.65692166262563	0.794444444444444	7.26059191022598	P
P07143	GO:0005506	0.350926445816929	0.811111111111111	11.7666998570017	F
P07143	GO:0020037	0.311482313307108	0.811111111111111	14.9976234568136	F
P07143	GO:0009055	0.311482313307108	0.811111111111111	12.0737641250921	F
P07143	GO:0006118	0.858584005869274	0.811111111111111	12.5046561969734	P
P07149	GO:0004312	0.322251813757002	1	24.4163953656894	F
P07149	GO:0005835	0.939373526439878	1	15.8807667289829	C
P07149	GO:0006633	0.375387284669722	1	11.0620693979972	P
P07170	GO:0016301	0.236196758932049	0.627777777777778	20.5578359652505	F
P07170	GO:0004017	0.672689899144841	0.627777777777778	14.770206449388	F
P07170	GO:0005739	0.143359924915965	0.383333333254659	3.77046506888396	C
P07170	GO:0006139	0.890285996058663	0.627777777777778	7.8134607599288	P
P07172	GO:0004400	0.700782471678269	0.9	17.0275585010083	F
P07172	GO:0000105	0.77060734327193	0.9	7.09921495487678	P
P07213	GO:0015450	0.174145178372445	1	9.39282647746148	F
P07213	GO:0005488	0.687623391497602	1	9.20910377045345	F
P07213	GO:0004872	0.116569285939249	0.727777777777778	3.52792671507197	F
P07213	GO:0005739	0.0807671747688408	1	2.49427338107907	C
P07213	GO:0016020	0.0807671747688408	1	4.21047277033326	C
P07213	GO:0005741	0.309762887983062	1	4.59815826423512	C
P07213	GO:0006886	0.23665115180309	1	8.1538699122991	P
P07215	GO:0046872	0.436243923565063	0.00357236375035149	10.7227802786953	F
P07215	GO:0050768	0.0679238958775907	0.000917446738470163	3.41716776164389	P
P07236	GO:0004829	0.667440018107741	0.944444444444444	19.642301000222	F
P07236	GO:0005524	0.332559981892259	0.944444444444444	7.68316374700275	F
P07236	GO:0006412	0.329018897230132	0.944444444444444	9.30338483944077	P
P07236	GO:0006435	0.658037794460264	0.944444444444444	5.64437753195902	P
P07244	GO:0004641	0.206021476821961	1	17.2346521099479	F
P07244	GO:0004644	0.229689133790311	1	9.22693387090175	F
P07244	GO:0004637	0.143283928897446	1	17.3608462714469	F
P07244	GO:0005524	0.244859006489519	1	6.73280224805328	F
P07244	GO:0005737	0.959968864672523	1	7.90297346074674	C
P07244	GO:0006189	0.728242475522785	1	5.24424186935786	P
P07244	GO:0009113	0.260878762238608	1	5.62494745850894	P
P07245	GO:0016874	0.0483091787439614	1	13.6610259897714	F
P07245	GO:0000166	0.260869565217391	1	8.7705226777941	F
P07245	GO:0004329	0.231884057971014	1	22.511976286488	F
P07245	GO:0004488	0.072463768115942	1	3.05299930308132	F
P07245	GO:0016155	0.072463768115942	1	2.64188808602277	F
P07245	GO:0005524	0.260869565217391	1	8.96249923044767	F
P07245	GO:0009396	0.754901960784314	1	9.16889513981876	P
P07246	GO:0008270	0.534619009642572	1	11.3336517309493	F
P07246	GO:0004022	0.180163851228884	1	13.0877638197471	F
P07248	GO:0008270	0.62926218314004	0.761111111111111	10.7795471427803	F
P07248	GO:0003676	0.343591094196139	0.761111111111111	6.85806204390517	F
P07248	GO:0005622	0.908817160168585	0.761111111111111	8.08370030232507	C
P07249	GO:0003700	0.596326790604291	0.166651534043766	10.0914011090337	F
P07249	GO:0043565	0.331081715823291	0.166651534043766	12.0704376925383	F
P07249	GO:0005634	0.921443089946972	0.166651534043766	8.36967886120222	C
P07249	GO:0006350	0.305907275469413	0.166651534043766	9.06653369090733	P
P07250	GO:0008440	0.642065971138199	0.494444444444315	26.0486490304914	F
P07250	GO:0050517	0.0829113401157192	0.0937932591985936	2.66854105262298	F
P07251	GO:0046961	0.644951140065147	1	9.98373224609153	F
P07251	GO:0046933	0.644951140065147	1	9.72992571159491	F
P07251	GO:0000166	0.241042345276873	1	7.8834997205112	F
P07251	GO:0005524	0.241042345276873	1	5.72447449312505	F
P07251	GO:0046872	0.0879478827361563	1	3.08542168209946	F
P07251	GO:0016469	0.747474747474747	1	10.348080789914	C
P07251	GO:0045261	0.747474747474747	1	7.18366963155729	C
P07251	GO:0005739	0.101010101010101	1	2.05888052472791	C
P07251	GO:0006754	0.535135135135135	1	4.72992885578093	P
P07251	GO:0015992	0.437837837837838	1	3.7418982145916	P
P07251	GO:0015986	0.535135135135135	1	2.5793607040036	P
P07255	GO:0016491	0.385188641336372	0.105181265141099	5.35515838596157	F
P07255	GO:0004129	0.385188641336372	0.105181265141099	4.76145544643375	F
P07255	GO:0016020	0.278076667568367	0.105181265141099	3.99674132246317	C
P07255	GO:0016021	0.278076667568367	0.105181265141099	2.35008112063593	C
P07255	GO:0005739	0.278076667568367	0.105181265141099	2.3056788046708	C
P07256	GO:0004222	0.368147836717847	0.383333333254659	15.7143973127067	F
P07256	GO:0004240	0.561877105975368	0.361111110829949	4.32226561311384	F
P07256	GO:0005739	0.251672884908602	0.361111110829949	3.64362472604701	C
P07256	GO:0005743	0.251672884908602	0.361111110829949	1.85845001034424	C
P07256	GO:0006508	0.474544913772959	0.383333333254659	9.11688309953318	P
P07257	GO:0005746	0.689362798549009	0.672222222222222	1.95859145172583	C
P07257	GO:0006810	0.2806612079344	0.672222222222222	7.13016132328946	P
P07258	GO:0004086	0.372773371473151	0.894444444444444	20.652985393983	F
P07258	GO:0005524	0.172571837212327	0.894444444444444	7.74348635485056	F
P07258	GO:0004070	0.125406319074242	0.549999999999995	7.07013725883587	F
P07258	GO:0016597	0.0627031595371208	0.549999999999995	5.88871210517827	F
P07258	GO:0016812	0.0314978546352878	0.549999999999995	2.77003401456736	F
P07258	GO:0005737	0.427599115194823	0.783333333333333	7.13212671724958	C
P07258	GO:0006526	0.527405040823572	0.783333333333333	5.23519378346804	P
P07258	GO:0006541	0.184984025559106	0.894444444444444	8.60460260561318	P
P07258	GO:0019856	0.0892083777067798	0.549999999999995	8.25842356652657	P
P07258	GO:0006207	0.161057862974795	0.549999999999995	3.68232053062879	P
P07259	GO:0004086	0.292479108635098	1	18.2435712959596	F
P07259	GO:0004070	0.183844011142061	1	12.0504082399496	F
P07259	GO:0000166	0.139275766016713	1	6.25846998544345	F
P07259	GO:0005524	0.139275766016713	1	6.91753633979073	F
P07259	GO:0016597	0.0919220055710306	1	10.0367761299468	F
P07259	GO:0016812	0.0584958217270195	1	6.24067477988668	F
P07259	GO:0005737	0.941176470588235	1	7.96896657663475	C
P07259	GO:0006526	0.478991596638655	1	6.95795671615196	P
P07259	GO:0006541	0.478991596638655	1	6.74789672838467	P
P07259	GO:0019856	0.134453781512605	1	12.7003250154916	P
P07259	GO:0006207	0.226890756302521	1	5.23224800119254	P
P07260	GO:0003723	0.461773416015382	0.561111111111108	11.6494113929953	F
P07260	GO:0003743	0.461773416015382	0.561111111111108	17.8266006125931	F
P07260	GO:0005737	0.923309951265296	0.561111111111108	7.96445293611253	C
P07260	GO:0006413	0.7673426733146	0.561111111111108	7.99763911029285	P
P07261	GO:0009986	0.050260564238711	0.0189517163955047	2.53978520130412	C
P07262	GO:0004354	0.321082319760268	1	17.0717038394276	F
P07262	GO:0006520	0.941321563027392	1	7.99361515241556	P
P07263	GO:0004821	0.639902299073392	1	18.8157186085191	F
P07263	GO:0000166	0.111115418912108	1	9.52136291593311	F
P07263	GO:0005524	0.360097700926608	1	7.53659087115456	F
P07263	GO:0005737	0.911180476730988	1	8.12641544592923	C
P07263	GO:0006418	0.656713365374783	1	7.60669935677122	P
P07263	GO:0006427	0.985070048062174	1	5.57134679426099	P
P07264	GO:0003861	0.554442988204456	1	17.8440145637777	F
P07264	GO:0046872	0.272057667103539	1	9.30968795263082	F
P07264	GO:0005506	0.272057667103539	1	9.26535744821388	F
P07264	GO:0051539	0.140655307994758	1	4.6503531004516	F
P07264	GO:0009316	0.920326293440608	1	9.90022444852896	C
P07264	GO:0009082	0.237949536605915	1	8.59823595343101	P
P07264	GO:0009098	0.603166156711454	1	7.05504352338367	P
P07265	GO:0043169	0.405237160836322	1	12.3329600827069	F
P07265	GO:0005975	0.766278914293355	1	14.903785377668	P
P07266	GO:0005739	0.993821033289637	1	2.42117515197985	C
P07267	GO:0004190	0.574410163339383	0.988888888888889	20.1435132681568	F
P07267	GO:0004194	0.387616920284812	0.988888888888889	17.7734850620889	F
P07267	GO:0005773	0.0471917580591915	0.844444444444444	2.02143534512598	C
P07267	GO:0006508	0.922731804586198	0.988888888888889	9.59398258046817	P
P07269	GO:0003700	0.436839326358782	0.516666666666631	6.24437847448563	F
P07269	GO:0005634	0.4624879655165	0.516666666666631	7.70987015594368	C
P07269	GO:0006355	0.577097199332309	0.516666666666631	3.29337323507783	P
P07270	GO:0004674	0.199942950206658	0.032013358439451	1.94921579261996	F
P07270	GO:0030528	0.513005518088104	0.0822178581792859	17.3112425247104	F
P07270	GO:0005634	0.639986362993429	0.0822178581792859	8.71560686549714	C
P07270	GO:0045449	0.618890348740729	0.0822178581792859	6.81528917557233	P
P07271	GO:0000166	0.31225844824375	1	12.4392733694969	F
P07271	GO:0005524	0.537805965998363	1	5.87107852734506	F
P07271	GO:0017111	0.31225844824375	1	10.0781538651059	F
P07271	GO:0004386	0.0993955006024181	0.816666666666667	3.8040495237793	F
P07272	GO:0008270	0.464255287748644	1	9.2430710785532	F
P07272	GO:0003700	0.502026478111277	1	8.58431242723343	F
P07272	GO:0005634	0.893214079842162	1	8.35856588969588	C
P07272	GO:0006355	0.937062870861785	1	5.03931731550598	P
P07273	GO:0030528	0.377968869207637	0.638888888888889	20.1752408448494	F
P07273	GO:0003677	0.377968869207637	0.638888888888889	7.89533852309278	F
P07273	GO:0046872	0.206005466253539	0.638888888888889	8.26448349787796	F
P07273	GO:0003702	0.188523306424627	0.638888888888889	19.3655477109557	F
P07273	GO:0006355	0.69244123005283	0.638888888888889	4.49534311350497	P
P07273	GO:0006354	0.229708012706074	0.638888888888889	7.92997155486856	P
P07274	GO:0003779	0.917685868556275	0.349999999469221	26.7118552574882	F
P07274	GO:0015629	0.960173945366083	0.349999999469221	10.7519377978262	C
P07274	GO:0030036	0.821068433703059	0.349999999469221	23.4479857067816	P
P07275	GO:0003842	0.469493352497305	1	25.7067785176384	F
P07275	GO:0005739	0.0223811415706529	1	2.65442727480314	C
P07275	GO:0005759	0.831545490663488	1	5.87042819960241	C
P07275	GO:0006561	0.471506300114548	1	8.28427040963372	P
P07276	GO:0004519	0.633992895769102	1	13.3965507836592	F
P07276	GO:0003697	0.305875156733292	1	18.2211568747366	F
P07276	GO:0005634	0.907394906791491	1	8.36427583420403	C
P07276	GO:0006289	0.892209136261662	1	9.60345011399189	P
P07277	GO:0016773	0.490810008353213	0.677777777777778	17.6714768704169	F
P07277	GO:0016301	0.490810008353213	0.677777777777778	16.3815531345445	F
P07277	GO:0000166	0.282679210263127	0.677777777777778	8.36402273657907	F
P07277	GO:0004496	0.197673324483864	0.677777777777778	18.62358694565	F
P07277	GO:0005524	0.282679210263127	0.677777777777778	6.69537325390184	F
P07277	GO:0005737	0.878235072212302	0.677777777777778	8.0980877373358	C
P07277	GO:0008299	0.36735381782909	0.677777777777778	13.3868674692772	P
P07277	GO:0016126	0.36735381782909	0.255555443525856	1.95521959295483	P
P07277	GO:0016310	0.288562880233697	0.677777777777778	9.1363137339299	P
P07278	GO:0008603	0.398308113858471	0.822222222222222	28.2897201705212	F
P07278	GO:0000166	0.21899201762684	0.822222222222222	10.2213695370781	F
P07278	GO:0030552	0.21899201762684	0.822222222222222	17.9477762563446	F
P07278	GO:0016301	0.12081496445367	0.455555555554329	3.62343954973499	F
P07278	GO:0005952	0.890548614314082	0.822222222222222	20.2395745290832	C
P07278	GO:0006468	0.541178412649059	0.822222222222222	9.25786669162876	P
P07278	GO:0007165	0.347417065165886	0.822222222222222	4.98637975185787	P
P07279	GO:0003735	0.957647057953702	0.499999999999906	23.7862643358628	F
P07279	GO:0005840	0.589622002280825	0.499999999999906	7.86565158313429	C
P07279	GO:0006412	0.957647057953702	0.499999999999906	7.69316382656814	P
P07280	GO:0003735	0.851902466519839	0.399999999969799	24.2219843951039	F
P07280	GO:0005840	0.526452564315326	0.399999999969799	8.19747470234483	C
P07281	GO:0003735	0.852038917031865	0.394444444402881	24.2244274750744	F
P07281	GO:0005840	0.529668464165839	0.394444444402881	8.19934382106564	C
P07281	GO:0006412	0.783819948131694	0.394444444402881	8.44011666374642	P
P07283	GO:0016853	0.1174910759803	0.716666666666667	18.3437708305548	F
P07283	GO:0004615	0.408159102499315	0.716666666666667	29.3737670122637	F
P07283	GO:0005737	0.935483870966475	0.716666666666667	7.924723670884	C
P07283	GO:0019307	0.470712773464964	0.716666666666667	11.8029188752599	P
P07284	GO:0004828	0.623376623376623	1	19.2626121149656	F
P07284	GO:0000166	0.356220702374549	1	9.51996363950787	F
P07284	GO:0005524	0.356220702374549	1	7.61320930746539	F
P07284	GO:0006418	0.563895140198285	1	7.62004573274769	P
P07285	GO:0004048	0.753663305306394	0.75	21.4400215731551	F
P07285	GO:0000162	0.558435010163945	0.75	5.61347376497321	P
P07286	GO:0003824	0.557081208455692	1	10.8656611911021	F
P07286	GO:0016740	0.285732966944057	0.683333333333333	7.74322926742861	F
P07286	GO:0016020	0.749525616563876	1	12.0414630230761	C
P07286	GO:0006629	0.878712871261754	1	22.225473174498	P
P07342	GO:0030976	0.315879497979517	1	14.2431947186433	F
P07342	GO:0050660	0.315879497979517	1	13.2777416434581	F
P07342	GO:0003984	0.157939748989759	1	17.147242507641	F
P07342	GO:0000287	0.157939748989759	1	12.2782947992401	F
P07342	GO:0009082	0.906316377864729	1	6.83415709913669	P
P07347	GO:0008080	0.655756583669141	0.549999999999995	17.5029496136341	F
P07347	GO:0005634	0.0353261037623672	0.216665687192804	2.09606116367389	C
P07347	GO:0005737	0.0874093900792205	0.216665687192804	1.82323391198413	C
P07347	GO:0006475	0.0908023348912883	0.216665687192804	6.44371012211136	P
P07390	GO:0005739	0.371507407509051	1	4.49920354983837	C
P07390	GO:0006417	0.572295663229572	1	8.85193006102601	P
P07560	GO:0005525	0.764767163337927	0.6	11.2195843701552	F
P07560	GO:0008134	0.187936243235173	0.522222222222196	10.645043417365	F
P07560	GO:0016020	0.455639097698964	0.522222222222196	8.15523172392287	C
P07560	GO:0005622	0.387540279003007	0.522222222222196	4.6498843053938	C
P07560	GO:0015031	0.291060676094024	0.6	12.4475693574263	P
P07635	GO:0004553	0.586404444764491	0.222221502402591	15.1635891184322	F
P07635	GO:0004564	0.0424120675652824	0.105181265141099	2.55993634438006	F
P07635	GO:0031219	0.0337920389002935	0.0452574126822433	2.41466805838685	F
P07635	GO:0005975	0.500088914371467	0.222221502402591	14.5778589019012	P
P07702	GO:0004043	0.202431810713112	1	20.7101610119845	F
P07702	GO:0048037	0.202431810713112	1	9.88740426493946	F
P07702	GO:0016874	0.187643772592836	1	7.82825301669316	F
P07702	GO:0009085	0.153632774991998	1	2.56406147789156	P
P07703	GO:0003899	0.561866921228013	0.872222222222222	12.924824218849	F
P07703	GO:0046983	0.216352341597964	0.872222222222222	15.0173184794038	F
P07703	GO:0003677	0.212267054206045	0.872222222222222	7.55975379660726	F
P07703	GO:0005634	0.801371481735077	0.872222222222222	8.4074808678452	C
P07703	GO:0006350	0.89690234025498	0.872222222222222	10.168233727977	P
P07806	GO:0004832	0.635838150289017	1	18.9347393942587	F
P07806	GO:0005524	0.341040462427746	1	7.47383012071165	F
P07806	GO:0005739	0.132075471698113	1	3.28915480062089	C
P07806	GO:0006438	0.91304347826087	1	5.54038412286304	P
P07807	GO:0004146	0.348459858805306	0.311111106245749	23.8251366694349	F
P07807	GO:0004799	0.184888099207596	0.133243906631876	13.2268938862547	F
P07807	GO:0050661	0.16357175959771	0.311111106245749	9.68920907756844	F
P07807	GO:0009165	0.320700292200743	0.311111106245749	5.93742113265883	P
P07807	GO:0006545	0.320700292200743	0.311111106245749	7.69459306881284	P
P07807	GO:0006231	0.170159247735462	0.133243906631876	4.2951784749882	P
P07807	GO:0006730	0.177878156782241	0.183327209478656	3.31008572149627	P
P07834	GO:0005515	0.0612745225894525	0.327777775892025	2.0363176030568	F
P07834	GO:0006512	0.276312799211312	1	9.84126159112301	P
P07866	GO:0005085	0.81342564191182	1	29.6474544367834	F
P07866	GO:0005622	0.804201305995057	1	7.58186839311887	C
P07866	GO:0051056	0.878254021335106	1	15.7626234266456	P
P07884	GO:0005524	0.391152409073512	0.866666666666667	8.40577702191419	F
P07884	GO:0004811	0.22079262740205	0.866666666666667	20.6351662566089	F
P07991	GO:0008483	0.329324019118651	0.961111111111111	19.5110902505798	F
P07991	GO:0030170	0.308997321287883	0.961111111111111	19.2079437393322	F
P07991	GO:0004587	0.0511581490624508	0.755555555555556	4.3125917997696	F
P08004	GO:0016757	0.291922242144003	1	21.8235909717848	F
P08004	GO:0004100	0.383268849674436	1	22.1079406494583	F
P08004	GO:0016020	0.180525875685218	1	8.73774149142399	C
P08004	GO:0016021	0.574839728700177	1	8.48488467245578	C
P08004	GO:0006031	0.920975056689342	1	5.56497340422773	P
P08018	GO:0004674	0.637971248086685	1	9.31183759185409	F
P08018	GO:0006468	0.618045815971719	1	9.17689868274388	P
P08019	GO:0016798	0.123591549515083	0.555555555555552	19.7101275091261	F
P08019	GO:0005976	0.625475287334883	0.555555555555552	18.7770450144308	P
P08019	GO:0000272	0.795152094958362	0.444444444442113	7.07691567946074	P
P08067	GO:0008121	0.345089589659348	0.555555555555552	22.0972244133607	F
P08067	GO:0005506	0.14742571989481	0.388888888831699	2.25016088858204	F
P08067	GO:0051537	0.14742571989481	0.388888888831699	4.32954110351582	F
P08067	GO:0016020	0.467261904750877	0.555555555555552	6.83044527842261	C
P08067	GO:0005739	0.467261904750877	0.388888888831699	2.84108519846411	C
P08067	GO:0006118	0.795555555700363	0.555555555555552	13.0314422788191	P
P08067	GO:0006810	0.169934640206358	0.388888888831699	2.47814518471301	P
P08153	GO:0008270	0.59753143277794	0.488888888888711	11.0638900795925	F
P08153	GO:0003676	0.379132382015109	0.488888888888711	8.2103738343055	F
P08153	GO:0005622	0.847093670309786	0.488888888888711	8.45282532843885	C
P08153	GO:0006355	0.198884850010983	0.076328628546323	3.5033922738467	P
P08153	GO:0030097	0.0538935598486022	0.0703511282455662	2.11814870657477	P
P08417	GO:0016829	0.278926207204646	1	22.4375135800577	F
P08417	GO:0004333	0.335824229379036	1	24.9153239702416	F
P08417	GO:0006099	0.418195432422314	1	7.13640930086028	P
P08425	GO:0004826	0.662522593952844	0.966666666666667	17.1011470679188	F
P08425	GO:0005524	0.323048637794968	0.966666666666667	7.66178131433975	F
P08425	GO:0006432	0.968443358058332	0.966666666666667	4.89097342844202	P
P08431	GO:0016779	0.505126102111954	0.816666666666667	18.4405356545059	F
P08431	GO:0046872	0.232725035882715	0.816666666666667	6.88200609234316	F
P08431	GO:0005975	0.386355475763016	0.816666666666667	11.812295104976	P
P08431	GO:0006012	0.553201675643327	0.816666666666667	13.7889448679669	P
P08432	GO:0016829	0.26050034427357	0.611111111111111	13.5230431076811	F
P08432	GO:0016831	0.26050034427357	0.611111111111111	11.286269782784	F
P08432	GO:0004586	0.175579527197601	0.611111111111111	12.7016179440789	F
P08432	GO:0006596	0.841119828815995	1	8.23964579150105	P
P08456	GO:0003882	0.587680770941712	0.627777777777778	26.7556173776506	F
P08456	GO:0006656	0.91511500000109	0.627777777777778	7.8084773713395	P
P08458	GO:0004674	0.680346952751319	0.777777777777778	9.79657407308009	F
P08458	GO:0000166	0.294772882903716	0.777777777777778	9.45336281351933	F
P08458	GO:0005524	0.294772882903716	0.777777777777778	5.74309940988178	F
P08458	GO:0006468	0.859285178699711	0.777777777777778	7.91484452235418	P
P08459	GO:0005006	0.341568491776633	0.472222222221754	7.11276789657741	F
P08459	GO:0016020	0.229104325502995	0.472222222221754	5.63090297540457	C
P08465	GO:0016413	0.361630594707468	1	25.5450399578857	F
P08465	GO:0004414	0.700427260998396	1	16.2512146754226	F
P08465	GO:0005737	0.64242012288116	1	7.61800166220006	C
P08465	GO:0009086	0.842746914356763	1	4.98433276800825	P
P08466	GO:0004519	0.413697018781417	0.688888888888889	18.144633784967	F
P08466	GO:0003676	0.380000068766767	0.688888888888889	9.74807744784214	F
P08518	GO:0003899	0.495145631067961	1	13.2371604629102	F
P08518	GO:0008270	0.262135922330097	1	6.21652301219615	F
P08518	GO:0003677	0.233009708737864	1	8.12861203637009	F
P08518	GO:0005634	0.372549019607843	1	7.7267378307617	C
P08518	GO:0006350	0.941176470588235	1	10.2148155990972	P
P08524	GO:0004337	0.191336196009092	0.838888888888889	13.5850541416897	F
P08524	GO:0004161	0.139050265218485	0.838888888888889	10.0362394813884	F
P08524	GO:0008299	0.974293345203647	0.877777777777778	10.7602227552685	P
P08524	GO:0006695	0.974293345203647	0.838888888888889	2.54555772736264	P
P08525	GO:0008121	0.763353421815115	0.216665687192804	16.1273918522734	F
P08525	GO:0005739	0.136148937852586	0.194441109774499	2.23119576473613	C
P08525	GO:0006118	0.775713741527404	0.216665687192804	9.84215676343827	P
P08536	GO:0016301	0.463772264631705	0.944444444444444	7.60782359645025	F
P08536	GO:0004781	0.195038167938231	1	17.089395707287	F
P08536	GO:0005524	0.170451653944885	0.944444444444444	5.62460801663836	F
P08536	GO:0004020	0.0241094147583916	0.7	1.99914182517708	F
P08536	GO:0000103	0.929276315789039	1	18.3146009447792	P
P08539	GO:0005525	0.683862849953871	1	11.714282478836	F
P08539	GO:0004871	0.305284680716524	1	10.409425851301	F
P08539	GO:0007186	0.911737307887627	1	18.1041798644383	P
P08566	GO:0003855	0.139960203011989	1	11.130330031145	F
P08566	GO:0003856	0.142263062582314	1	11.3336129327981	F
P08566	GO:0016740	0.121649115741025	1	11.83670088448	F
P08566	GO:0016301	0.121649115741025	1	7.05714215449139	F
P08566	GO:0005524	0.141279316746447	1	4.58755613768653	F
P08566	GO:0003866	0.1305475439813	1	14.2373288743288	F
P08566	GO:0005737	0.652370884974119	1	7.61882384950708	C
P08566	GO:0016089	0.760050648930155	1	4.67808189246014	P
P08638	GO:0008270	0.470189810224579	1	8.51707627393219	F
P08638	GO:0003700	0.486556381014672	1	8.56677421191952	F
P08638	GO:0005634	0.858217066707592	1	8.41352330632247	C
P08638	GO:0006355	0.918902025866958	1	5.03148396223932	P
P08640	GO:0008061	0.0726443235655382	0.583333333333333	2.2550723295177	F
P08640	GO:0009986	0.157672849915676	0.705555555555556	9.61163827842879	C
P08640	GO:0005576	0.0836424957841487	0.811111111111111	5.68924773970515	C
P08678	GO:0016849	0.210101464895981	1	19.6228580804371	F
P08678	GO:0004016	0.210101464895981	1	2.3681206465439	F
P08678	GO:0046872	0.124346892834941	1	10.2080276976296	F
P08678	GO:0009190	0.461742844125754	1	18.5191404212609	P
P08678	GO:0006171	0.461742844125754	1	8.3388960904388	P
P08678	GO:0007242	0.510218280112145	1	8.34629987814072	P
P08679	GO:0004108	0.795328482011094	1	20.8717218028138	F
P08679	GO:0005737	0.698825654923216	1	8.53927931904962	C
P08679	GO:0005739	0.256458897922313	1	2.7239072951406	C
P08679	GO:0006099	0.940089925871916	1	8.60816143837121	P
P08964	GO:0000166	0.337142857142857	1	10.746835013596	F
P08964	GO:0003774	0.302857142857143	1	21.8942727267501	F
P08964	GO:0000146	0.302857142857143	1	2.79459094223268	F
P08964	GO:0005524	0.337142857142857	1	10.0353364994373	F
P08964	GO:0005515	0.0742857142857143	1	12.9654519136242	F
P08964	GO:0016459	0.4375	1	9.13123594773779	C
P08964	GO:0001725	0.4375	1	3.15257561919361	C
P08964	GO:0031532	0.178403755868545	1	1.95524161848197	P
P08964	GO:0007512	0.178403755868545	1	1.81988011561519	P
P08964	GO:0006930	0.103286384976526	1	2.03677032030748	P
P08964	GO:0000904	0.0704225352112676	1	2.78212282738482	P
P09007	GO:0008270	0.300360050051559	0.0386694071885632	10.6249351461932	F
P09007	GO:0003700	0.300360050051559	0.0386694071885632	10.7326669509282	F
P09007	GO:0043565	0.296896221662697	0.0386694071885632	12.8374629356447	F
P09007	GO:0004871	0.0851421419583815	0.0253864718651922	2.56798138027814	F
P09007	GO:0005634	0.94511472804495	0.0386694071885632	8.37825336913663	C
P09007	GO:0006350	0.745784549718562	0.0386694071885632	4.58904525485708	P
P09007	GO:0006355	0.745784549718562	0.0386694071885632	5.47039766208194	P
P09032	GO:0016740	0.431365065347121	0.905555555555556	14.0515940622508	F
P09032	GO:0016779	0.431365065347121	0.388888888831699	4.45722042535836	F
P09032	GO:0008415	0.306904156456006	0.905555555555556	11.045354431229	F
P09032	GO:0003743	0.126493550764277	0.110828663052649	4.26404220468265	F
P09032	GO:0005737	0.0629483875863729	0.110828663052649	3.08564798908292	C
P09032	GO:0005851	0.0629483875863729	0.110828663052649	4.37643084846738	C
P09032	GO:0009058	0.361317392267703	0.388888888831699	9.77809660802032	P
P09032	GO:0006413	0.103604523595158	0.110828663052649	3.85448576010236	P
P09064	GO:0003743	0.761854307746969	0.616666666666666	20.3463881994374	F
P09064	GO:0006413	0.962776020409028	0.616666666666666	7.98467288524019	P
P09119	GO:0000166	0.332842828420162	0.605555555555555	14.238090532663	F
P09119	GO:0005524	0.58846844458834	0.572222222222221	7.00702318366414	F
P09119	GO:0017111	0.332842828420162	0.605555555555555	11.2630301078631	F
P09119	GO:0006260	0.234204022795074	0.572222222222221	7.67147708475768	P
P09201	GO:0042578	0.443176589675175	0.85	22.1046275803401	F
P09201	GO:0042132	0.601822029999098	0.833333333333333	9.42062127239015	F
P09201	GO:0005975	0.942097026604115	0.85	15.5073489544799	P
P09232	GO:0004289	0.732783834086679	1	17.2998734575172	F
P09232	GO:0042802	0.267216165913321	1	16.8582015709907	F
P09232	GO:0043086	0.479256080114449	1	19.3273281643178	P
P09232	GO:0006508	0.499920521379749	1	11.153292206273	P
P09368	GO:0004657	0.854119904747046	0.872222222222222	34.8372530225952	F
P09368	GO:0006562	0.96784851763718	0.872222222222222	6.98805968168592	P
P09368	GO:0006537	0.96784851763718	0.872222222222222	6.19050617745211	P
P09435	GO:0005524	0.989583333333333	1	9.99157067141654	F
P09435	GO:0006986	0.484536082474227	1	15.7401417020445	P
P09436	GO:0004822	0.582608695652174	1	18.7536481580607	F
P09436	GO:0005524	0.356521739130435	1	7.39364405082717	F
P09436	GO:0006418	0.621212121212121	1	7.59494015966014	P
P09436	GO:0006428	0.363636363636364	1	5.59874346315735	P
P09440	GO:0016874	0.0445544554455446	1	13.5694434574495	F
P09440	GO:0005524	0.267326732673267	1	9.06138421822196	F
P09440	GO:0004329	0.237623762376238	1	22.7603552757215	F
P09440	GO:0016155	0.0693069306930693	1	2.67103974988391	F
P09440	GO:0004488	0.0693069306930693	1	2.57224204378986	F
P09440	GO:0004477	0.0346534653465347	1	3.07011940715086	F
P09440	GO:0009396	0.784313725490196	1	9.16889513981876	P
P09457	GO:0046933	0.419637312444274	0.37777777766957	9.06430353097289	F
P09457	GO:0046961	0.419637312444274	0.37777777766957	9.30074721358808	F
P09457	GO:0016469	0.763833381531565	0.37777777766957	10.7884021001012	C
P09457	GO:0045261	0.763833381531565	0.37777777766957	4.17201741960284	C
P09457	GO:0005739	0.176150949602513	0.37777777766957	2.18621023680746	C
P09457	GO:0015986	0.971759129300699	0.37777777766957	2.66961539598504	P
P09547	GO:0003677	0.34717398995636	1	7.98412311375865	F
P09547	GO:0005634	0.144147416917526	0.261111029093258	3.89126004409815	C
P09620	GO:0004185	0.982558120606166	0.883333333333333	19.1416585813348	F
P09620	GO:0006508	0.90438728009096	0.883333333333333	9.58331817673318	P
P09624	GO:0004148	0.246088992974239	1	19.6302524591099	F
P09624	GO:0050660	0.246088992974239	1	14.5680042856348	F
P09624	GO:0015036	0.246088992974239	1	14.5424846970427	F
P09624	GO:0005737	0.808639441822286	1	8.43811252678728	C
P09624	GO:0006118	0.493944051644636	1	10.8964649462102	P
P09624	GO:0045454	0.484537350138334	1	19.1453639909639	P
P09733	GO:0000166	0.456043956043956	1	14.1504093031378	F
P09733	GO:0005525	0.456043956043956	1	12.3224830235377	F
P09733	GO:0003924	0.258241758241758	1	16.6976105737137	F
P09733	GO:0005198	0.258241758241758	1	11.7813644925281	F
P09733	GO:0005874	0.479591836734694	1	9.05356852436706	C
P09733	GO:0043234	0.479591836734694	1	6.24690709885331	C
P09733	GO:0007017	0.643835616438356	1	23.4047996835106	P
P09733	GO:0007018	0.643835616438356	1	12.5543145867212	P
P09733	GO:0051258	0.321917808219178	1	13.0132070589208	P
P09734	GO:0005525	0.461111111111111	1	12.3480608155962	F
P09734	GO:0003924	0.261111111111111	1	16.7322698230153	F
P09734	GO:0005198	0.261111111111111	1	11.805819084235	F
P09734	GO:0007018	0.639455782312925	1	12.5747516730423	P
P09734	GO:0051258	0.319727891156463	1	13.0343911732856	P
P09798	GO:0005488	0.861478444844935	1	9.88952504982299	F
P09798	GO:0007049	0.0934686705672157	0.449999999998308	4.27773767972868	P
P09798	GO:0007067	0.0934686705672157	0.449999999998308	2.169722824366	P
P09798	GO:0051301	0.243248430184539	1	13.7029551901046	P
P09880	GO:0005524	0.352562955462701	1	8.0609122677894	F
P09880	GO:0003972	0.333751174729147	1	27.7885050973621	F
P09880	GO:0008033	0.0476251832044109	1	9.13718564932085	P
P09880	GO:0006388	0.906228419948433	1	12.032169335331	P
P09932	GO:0016787	0.0979672343312651	1	13.9396320856409	F
P09932	GO:0015078	0.1019133522426	0.299999990862012	10.4687082972473	F
P09932	GO:0046933	0.1019133522426	0.299999990862012	5.73549090676572	F
P09932	GO:0046961	0.1019133522426	0.299999990862012	5.88510202547635	F
P09932	GO:0004519	0.240730517740126	1	17.1871426989668	F
P09932	GO:0003677	0.237578225051918	1	10.3447768311057	F
P09932	GO:0045261	0.480355965674721	0.299999990862012	8.68909472120294	C
P09932	GO:0016469	0.480355965674721	0.299999990862012	7.73059530548124	C
P09932	GO:0030908	0.563542732338583	1	16.040303677318	P
P09932	GO:0016539	0.563542732338583	1	7.66658365938164	P
P09938	GO:0046914	0.421030599857675	1	11.4693293207923	F
P09938	GO:0005506	0.421030599857675	0.805555555555556	2.79845776078037	F
P09938	GO:0004748	0.272845242580267	1	19.736439608699	F
P09938	GO:0009186	0.700127313681324	1	15.1853176475476	P
P09938	GO:0006260	0.271080207619234	0.805555555555556	2.46583239432932	P
P09950	GO:0008415	0.218210298015905	1	18.2227240219278	F
P09950	GO:0003870	0.260944654189092	1	19.5346240443378	F
P09950	GO:0016769	0.260904490320508	1	11.5787272605471	F
P09950	GO:0005739	0.241096291953686	1	4.47579712308599	C
P09950	GO:0009058	0.364301832792118	1	10.8286870554116	P
P09959	GO:0003700	0.711555140359958	0.366666666462106	9.53542007300686	F
P09959	GO:0006355	0.600338216744132	0.855555555555556	4.70466638735889	P
P10080	GO:0003676	0.518818109971734	0.438888888885676	11.6876430495388	F
P10080	GO:0005634	0.0883850509908191	0.0703511282455662	5.02610671950664	C
P10080	GO:0005730	0.118526480892679	0.0580647922986861	4.84833099695287	C
P10081	GO:0008026	0.264533094611985	1	12.4595341301463	F
P10081	GO:0005524	0.251123668848729	1	6.62217834369497	F
P10081	GO:0003743	0.130177735504206	1	12.6415686323943	F
P10081	GO:0003723	0.214252410526119	1	5.40793314455616	F
P10081	GO:0006412	0.551360842844601	1	7.71661747101387	P
P10127	GO:0046872	0.418761148046052	0.883333333333333	11.5012861754727	F
P10127	GO:0008152	0.921169966113786	0.883333333333333	7.45649086996377	P
P10355	GO:0003743	0.99519630312523	0.611111111111111	10.1299614474442	F
P10355	GO:0006413	0.998056715944604	0.611111111111111	2.81340996602712	P
P10356	GO:0016769	0.657329121218223	0.822222222222222	25.2227532463817	F
P10356	GO:0008483	0.657329121218223	0.299999990862012	8.97560542676637	F
P10356	GO:0009058	0.733180370350005	0.822222222222222	16.1388725446779	P
P10363	GO:0003899	0.145037303029496	1	16.0971184106083	F
P10363	GO:0008270	0.387067603596032	1	10.4188242950739	F
P10363	GO:0003896	0.45274700480333	1	22.1381862898923	F
P10363	GO:0005658	0.789866262013851	1	3.19238805856025	C
P10363	GO:0006260	0.0968641119155214	1	6.60334253326569	P
P10363	GO:0006269	0.848315913860898	1	9.66109330588733	P
P10507	GO:0004222	0.765947125879214	1	19.8326263012121	F
P10507	GO:0004240	0.765947125879214	0.716666666666667	6.62038954841778	F
P10507	GO:0008270	0.157167111326704	0.716666666666667	1.95933858938892	F
P10507	GO:0005739	0.227950713359274	0.716666666666667	4.01110458484818	C
P10507	GO:0006508	0.810008071025019	1	9.61106862935215	P
P10508	GO:0008270	0.464102780957603	1	9.00244576333678	F
P10508	GO:0003700	0.487325662410152	1	8.76617137067573	F
P10508	GO:0005634	0.844725382430687	1	8.40425823399065	C
P10508	GO:0006355	0.909364044248937	1	5.14967402818079	P
P10566	GO:0005488	0.63622875971406	0.7	10.3363741112608	F
P10566	GO:0005215	0.152542393354769	0.472222222221754	4.68729743178653	F
P10566	GO:0016020	0.41625380114592	0.7	7.30309748641124	C
P10566	GO:0005739	0.41625380114592	0.661111111111111	3.44447747458823	C
P10566	GO:0005743	0.286624208756748	0.661111111111111	3.86965325333163	C
P10566	GO:0016021	0.27883937249039	0.7	2.79254802900071	C
P10566	GO:0006810	0.942202822257717	0.7	16.9622443681698	P
P10566	GO:0006826	0.229443872891061	0.316666663118229	5.77917989593585	P
P10591	GO:0005524	0.978260869565217	1	10.0127622590521	F
P10591	GO:0006986	0.450549450549451	1	14.9199006149351	P
P10591	GO:0006457	0.461538461538462	1	12.5593798917349	P
P10592	GO:0005524	0.967032967032967	1	9.93619834989198	F
P10592	GO:0006986	0.456521739130435	1	14.9560795427331	P
P10594	GO:0004553	0.582007013766594	1	16.2280629071583	F
P10594	GO:0004564	0.0424871864141801	0.788888888888889	2.66364067053956	F
P10594	GO:0051669	0.0329781494375083	0.894444444444444	2.59700994355983	F
P10594	GO:0031219	0.0321688696962683	0.422222222213819	2.36654449564137	F
P10594	GO:0005975	0.505760108430734	1	14.8934123825429	P
P10595	GO:0004553	0.586312208637537	0.222221502402591	15.1591329056878	F
P10595	GO:0004564	0.0421084939797377	0.099505475368673	2.53822634288244	F
P10595	GO:0031219	0.0339835418278456	0.0452574126822433	2.43208220350843	F
P10595	GO:0005975	0.500089410923041	0.222221502402591	14.5788345531222	P
P10596	GO:0004553	0.581900026881836	1	16.2409220796796	F
P10596	GO:0004564	0.0429320075343596	0.8	2.69672846671122	F
P10596	GO:0051669	0.0329884439600118	0.888888888888889	2.59814261630026	F
P10596	GO:0031219	0.0319806503518479	0.433333333328905	2.34927044822793	F
P10596	GO:0005975	0.505738073810601	1	14.8941736049242	P
P10597	GO:0004553	0.586312208637537	0.222221502402591	15.1591329056878	F
P10597	GO:0004564	0.0421084939797377	0.099505475368673	2.53822634288244	F
P10597	GO:0031219	0.0339835418278456	0.0452574126822433	2.43208220350843	F
P10597	GO:0005975	0.500089410923041	0.222221502402591	14.5788345531222	P
P10614	GO:0005506	0.336963529195064	1	9.6707418210567	F
P10614	GO:0004497	0.177449806594216	1	14.7390673790234	F
P10614	GO:0020037	0.177449806594216	1	12.3261531391883	F
P10614	GO:0008168	0.118783385522196	1	7.08970212619916	F
P10614	GO:0008398	0.0366780254190459	1	4.88855193297128	F
P10614	GO:0016020	0.107472608642127	1	2.55592368848108	C
P10614	GO:0016126	0.243809346490411	1	2.36954891364125	P
P10614	GO:0006118	0.717464159374418	1	10.9054276750123	P
P10622	GO:0003735	0.900810111981353	0.205553745638417	23.4770816220183	F
P10622	GO:0005840	0.527159992933978	0.205553745638417	7.9056521783268	C
P10622	GO:0006414	0.928997742241692	0.205553745638417	8.75977396698776	P
P10659	GO:0046872	0.133559279482834	1	16.970222226056	F
P10659	GO:0005524	0.292872235820833	1	6.98594454512641	F
P10659	GO:0004478	0.159312956337999	1	17.1989526027448	F
P10659	GO:0030955	0.133559279482834	1	14.4651968384198	F
P10659	GO:0000287	0.133559279482834	1	10.1744342786103	F
P10659	GO:0006730	0.788955656858682	1	23.2941976789959	P
P10662	GO:0004784	0.483359465924709	0.399999999969799	28.6777631103707	F
P10662	GO:0046872	0.483816689078532	0.399999999969799	12.2180459781332	F
P10662	GO:0006801	0.942252867203211	0.399999999969799	24.0263407782443	P
P10663	GO:0003735	0.81997616129269	0.255555443525856	24.6591478236254	F
P10663	GO:0006412	0.862325467290956	0.255555443525856	8.010810788437	P
P10664	GO:0003735	0.833357611070648	1	24.1959978326091	F
P10664	GO:0005840	0.528604651162791	1	8.12851367623295	C
P10664	GO:0006412	0.923635776557959	1	7.82649766819095	P
P10823	GO:0005525	0.672904691886085	0.761111111111111	11.8355448234629	F
P10823	GO:0004871	0.313527603261589	0.761111111111111	10.5171807553875	F
P10823	GO:0007186	0.949114820434881	0.761111111111111	17.525535410065	P
P10834	GO:0003723	0.764364308536285	0.65	12.3290033181412	F
P10834	GO:0005739	0.382402063372256	0.65	4.53453184430938	C
P10834	GO:0006417	0.381246623736651	0.65	6.57253194594685	P
P10862	GO:0046872	0.324188167134353	0.516666666666631	11.6543162095115	F
P10862	GO:0003676	0.285031454553699	0.516666666666631	12.5926704030077	F
P10862	GO:0003677	0.285031454553699	0.516666666666631	8.57479701748709	F
P10862	GO:0008270	0.324188167134353	0.516666666666631	8.73158749857224	F
P10862	GO:0003684	0.103819190018841	0.516666666666631	8.3079625502409	F
P10862	GO:0005515	0.173978009476397	0.516666666666631	7.87144145277835	F
P10862	GO:0005634	0.595576743029213	0.516666666666631	7.8209934768923	C
P10862	GO:0006281	0.716997677515552	0.516666666666631	8.39585987069549	P
P10862	GO:0006512	0.239062789879381	0.516666666666631	6.65770598195144	P
P10863	GO:0009986	0.0834247247879597	0.0822178581792859	4.51240593244294	C
P10863	GO:0006950	0.35008624596584	0.372222222073427	14.7932868698082	P
P10869	GO:0016301	0.440294683567475	1	17.9341895849954	F
P10869	GO:0004072	0.262267778150005	1	18.8034913444799	F
P10869	GO:0016597	0.258744395651579	1	16.4804890259052	F
P10869	GO:0008652	0.481692610089726	1	9.09666409788242	P
P10870	GO:0005351	0.491067038190461	1	18.7559744191611	F
P10870	GO:0016020	0.475763641110434	1	13.4843867110879	C
P10870	GO:0016021	0.475763641110434	1	8.56863421031896	C
P10870	GO:0006810	0.471577676183904	1	19.3881768746589	P
P10870	GO:0008643	0.471577676183904	1	16.415447527598	P
P10961	GO:0003700	0.588759840098066	0.53333333333332	10.7204500919683	F
P10961	GO:0043565	0.37195818216365	0.53333333333332	12.8228502140532	F
P10961	GO:0005634	0.812443042973515	0.53333333333332	8.79345521307465	C
P10961	GO:0006350	0.539645356771188	0.53333333333332	8.32369505848614	P
P10961	GO:0006355	0.539645356771188	0.53333333333332	6.67659011378607	P
P10961	GO:0006986	0.191486116551824	0.37777777766957	5.63125984475002	P
P10961	GO:0006457	0.191486116551824	0.37777777766957	4.62470471502307	P
P10962	GO:0005634	0.131753044872318	0.411111111095175	4.41443291039294	C
P10963	GO:0004612	0.484652452307083	1	18.8878476666931	F
P10963	GO:0005525	0.415362950249741	1	9.29510080222098	F
P10963	GO:0005524	0.415362950249741	1	6.90002144003016	F
P10963	GO:0016301	0.0999845974431756	1	4.32571593626669	F
P10963	GO:0006094	0.958847736625514	1	5.82134434177531	P
P10964	GO:0003899	0.504347826086956	1	13.200373576106	F
P10964	GO:0008270	0.230434782608696	1	5.94621567761254	F
P10964	GO:0003677	0.208695652173913	1	7.7751626038501	F
P10964	GO:0005515	0.0478260869565217	1	2.06171339313264	F
P10964	GO:0005634	0.758064516129032	1	8.21297189591027	C
P10964	GO:0006350	0.923076923076923	1	10.0450811658469	P
P11075	GO:0005085	0.838500647991227	1	24.7723144555129	F
P11075	GO:0005622	0.862008542328332	1	8.11720196445009	C
P11075	GO:0032012	0.881721607709999	1	16.6150009480335	P
P11076	GO:0000166	0.957303067153138	0.538888888888879	16.185633204379	F
P11076	GO:0005525	0.957303067153138	0.538888888888879	13.5573578372155	F
P11076	GO:0005622	0.942382812500107	0.538888888888879	8.05884889905894	C
P11076	GO:0015031	0.450598692426401	0.538888888888879	8.5800486596871	P
P11076	GO:0006888	0.231102622493221	0.538888888888879	11.9022984953766	P
P11076	GO:0007264	0.28355248659369	0.538888888888879	11.7598480997458	P
P11154	GO:0016874	0.16271186440678	1	22.9045274875309	F
P11154	GO:0000166	0.227118644067797	1	9.48885170836224	F
P11154	GO:0004736	0.16271186440678	1	22.6751804500452	F
P11154	GO:0009374	0.16271186440678	1	18.5218275073153	F
P11154	GO:0005524	0.227118644067797	1	7.78662512063842	F
P11154	GO:0008270	0.0440677966101695	1	2.67827624073985	F
P11154	GO:0005737	0.873015873015873	1	7.92094412617162	C
P11154	GO:0005739	0.111111111111111	1	1.96607737453043	C
P11154	GO:0006094	0.466019417475728	1	8.12302889507281	P
P11163	GO:0004067	0.626651737941789	0.616666666666666	27.7740634095462	F
P11163	GO:0006520	0.478275457081871	0.616666666666666	10.2119238169529	P
P11163	GO:0006528	0.46938433167922	0.616666666666666	9.74737137036848	P
P11325	GO:0004812	0.392713982551285	1	23.0384685492749	F
P11325	GO:0005524	0.335180381985381	1	6.79547731297367	F
P11325	GO:0004823	0.23022282480547	1	18.2740613782141	F
P11325	GO:0006429	0.742686682063125	1	5.34185605568014	P
P11353	GO:0004109	0.778276033881478	0.916666666666667	27.0363180899581	F
P11353	GO:0009507	0.109538461538465	0.499999999999906	2.15290323653345	C
P11353	GO:0006779	0.965642610434456	0.916666666666667	10.2779448609488	P
P11412	GO:0004345	0.609552030678055	1	26.5995741998962	F
P11412	GO:0006006	0.970050806667261	1	10.0631481091747	P
P11433	GO:0005089	0.872712886096702	1	24.7729132992179	F
P11433	GO:0005622	0.840428295542254	1	8.67267772476518	C
P11433	GO:0035023	0.798583229139313	1	19.1591830589632	P
P11484	GO:0000166	0.869565217391304	1	15.7178050729806	F
P11484	GO:0005524	0.869565217391304	1	9.62932344061143	F
P11484	GO:0006457	0.475247524752475	1	11.9466076398595	P
P11491	GO:0008270	0.249086421191737	1	8.2337827279408	F
P11491	GO:0000287	0.243456791589708	1	10.6618455501891	F
P11491	GO:0016787	0.290962962922	1	6.9243896140128	F
P11491	GO:0004035	0.0531358009343211	0.316666663118229	3.40618579793918	F
P11491	GO:0008152	0.927826086954636	1	7.48617957711499	P
P11632	GO:0003677	0.846830526776225	0.199997542330159	13.5712254795303	F
P11632	GO:0030235	0.0514050588168065	0.0822178581792859	1.9677897180181	F
P11632	GO:0000785	0.481279939798265	0.194441109774499	5.5323159596925	C
P11632	GO:0005634	0.398067771236113	0.199997542330159	5.41599426298804	C
P11632	GO:0006355	0.496730914768228	0.199997542330159	5.61192584254147	P
P11632	GO:0006281	0.439948523451528	0.199997542330159	2.84309553631237	P
P11633	GO:0003677	0.942893095844326	0.199997542330159	13.2095705032571	F
P11633	GO:0005694	0.499853754585685	0.199997542330159	7.4872734867427	C
P11633	GO:0000785	0.499853754585685	0.194441109774499	5.42977645047992	C
P11633	GO:0005634	0.40420614733642	0.199997542330159	5.27600790787392	C
P11633	GO:0006355	0.517632990991484	0.199997542330159	5.45154003369727	P
P11633	GO:0006281	0.460309217327357	0.199997542330159	2.7758194067952	P
P11655	GO:0005634	0.0965583648680471	0.499999999999906	2.62439408060483	C
P11655	GO:0007049	0.361389835932265	0.627777777777778	16.1188350507042	P
P11655	GO:0007067	0.361389835932265	0.499999999999906	3.4849080824526	P
P11709	GO:0008270	0.320037739413765	0.922222222222222	9.34806263017729	F
P11709	GO:0008017	0.0603289333128862	0.0880347105978383	3.12921167599448	F
P11709	GO:0005881	0.170232659606392	0.0880347105978383	2.38820435743805	C
P11745	GO:0005515	0.843704671522059	0.872222222222222	19.2332454802051	F
P11745	GO:0005096	0.0602994634203655	0.211109779196817	3.19318821651878	F
P11745	GO:0005737	0.0851690843333257	0.211109779196817	4.12442711867207	C
P11745	GO:0048471	0.0851690843333257	0.211109779196817	5.53832941847775	C
P11746	GO:0003700	0.574953619633289	0.322222219635049	10.0129588042148	F
P11746	GO:0043565	0.31114561473945	0.322222219635049	11.9766119747272	F
P11746	GO:0005634	0.882908615608541	0.322222219635049	8.33963291580044	C
P11746	GO:0006355	0.630722388158606	0.322222219635049	6.49332203640258	P
P11747	GO:0003702	0.813723472753259	0.266666606647914	39.3823357735202	F
P11747	GO:0005667	0.934196261053946	0.266666606647914	5.78425708771936	C
P11747	GO:0006352	0.667615002732117	0.266666606647914	7.44810939408089	P
P11792	GO:0004674	0.675890270914978	1	10.7639497130749	F
P11792	GO:0000166	0.318112114499915	1	9.00580053102366	F
P11792	GO:0005524	0.318112114499915	1	6.37138850369441	F
P11792	GO:0006468	0.8226082004556	1	8.0480799407188	P
P11914	GO:0004222	0.647918696967759	1	17.2003075915619	F
P11914	GO:0004240	0.454545454584187	0.455555555554329	5.72419699027584	F
P11914	GO:0005739	0.199142985958822	0.455555555554329	4.08814900422283	C
P11914	GO:0006508	0.575446428656727	1	9.6132730747018	P
P11938	GO:0003677	0.876376006242674	1	14.328473439589	F
P11938	GO:0005634	0.46862635278935	1	7.13586407706234	C
P11938	GO:0045449	0.893399055886775	1	6.40668861120714	P
P11972	GO:0004871	0.928685250258766	0.827777777777778	23.8628158480235	F
P11972	GO:0007242	0.816248651562113	0.827777777777778	25.2879197459371	P
P11978	GO:0009986	0.104683706033425	0.110828663052649	6.15761300093371	C
P11978	GO:0009405	0.0493216094281873	0.0703511282455662	1.82069889558191	P
P11986	GO:0004512	0.668562371806825	1	33.7071923436124	F
P11986	GO:0006021	0.479280844806844	1	9.36345173943809	P
P11986	GO:0008654	0.479280844806844	1	6.9037490643181	P
P12294	GO:0005215	0.00367226896564387	1	5.34812842173403	F
P12294	GO:0003677	0.27924852079197	1	6.24633544727927	F
P12351	GO:0008270	0.496521438663424	1	9.65196096493568	F
P12351	GO:0003700	0.498502208157891	1	9.74982727279328	F
P12351	GO:0005634	0.992926031518917	1	8.39377188573381	C
P12351	GO:0006355	0.996450461096295	1	5.46519741913999	P
P12383	GO:0003700	0.529524128710744	1	8.81882841786328	F
P12383	GO:0046872	0.381919739634145	1	9.10033805265585	F
P12383	GO:0008270	0.381919739634145	1	8.7808196689315	F
P12383	GO:0005634	0.863989136975773	1	8.37847716315431	C
P12383	GO:0006355	0.900114951897175	1	4.8775819626457	P
P12385	GO:0016149	0.861371186952582	1	18.8479128970222	F
P12385	GO:0005737	0.958357634433687	1	7.90192894728017	C
P12385	GO:0006412	0.21498260795792	1	7.2911548933452	P
P12385	GO:0006415	0.711461779927038	1	8.83308111305418	P
P12398	GO:0005524	0.572463768115942	1	9.03213040187737	F
P12398	GO:0051082	0.405797101449275	1	16.8268795151568	F
P12398	GO:0005737	0.1	1	4.95719379502092	C
P12398	GO:0005739	0.166666666666667	1	3.69131740297729	C
P12398	GO:0009986	0.0666666666666667	1	2.38066649252544	C
P12398	GO:0006986	0.358695652173913	1	10.4079906562147	P
P12611	GO:0005622	0.083572379214977	0.155528047369327	3.11308844549491	C
P12611	GO:0005737	0.0590467952302998	0.155528047369327	2.32074951906207	C
P12611	GO:0006508	0.104654815536706	0.11645408805464	1.83922945733414	P
P12612	GO:0051082	0.542372881355932	1	15.5902732080361	F
P12612	GO:0005524	0.440677966101695	1	8.36835971215219	F
P12612	GO:0000242	0.151515151515152	1	2.93984582560037	C
P12612	GO:0006457	0.96969696969697	1	8.85505919038046	P
P12630	GO:0004190	0.454977270543766	0.483333333333087	17.438577257911	F
P12630	GO:0004194	0.514027247067814	0.483333333333087	20.7815906357727	F
P12630	GO:0006508	0.926968594112687	0.483333333333087	9.5963595476278	P
P12683	GO:0004420	0.507560306631971	1	26.2966482114475	F
P12683	GO:0016020	0.116358893389167	1	8.16147968421089	C
P12683	GO:0016021	0.495434887073522	1	6.99031386304023	C
P12683	GO:0005783	0.116358893389167	1	5.7850832427949	C
P12683	GO:0005789	0.126106954074277	0.805555555555556	3.46445729723175	C
P12683	GO:0006629	0.616861581427823	1	21.7119355920308	P
P12683	GO:0006695	0.616861581427823	1	4.79864221868723	P
P12684	GO:0004420	0.507774227902023	1	26.3070123455791	F
P12684	GO:0016020	0.105009416195857	1	8.13016555145206	C
P12684	GO:0006629	0.600438719312984	1	21.5599417868329	P
P12684	GO:0006695	0.600438719312984	1	4.21480830982718	P
P12685	GO:0008324	0.459298210108308	1	19.1141969580939	F
P12685	GO:0015079	0.432804125815332	1	18.9805866109362	F
P12685	GO:0016021	0.763059368930493	1	8.6527498837782	C
P12685	GO:0006813	0.906506071693183	1	11.7335511448577	P
P12687	GO:0003735	0.92524505615762	0.616666666666666	23.4859133856889	F
P12687	GO:0006412	0.92524505615762	0.616666666666666	7.68420036711177	P
P12688	GO:0004674	0.673262770363553	1	10.5204690628303	F
P12688	GO:0005524	0.320360265597265	1	6.11285580829604	F
P12688	GO:0006468	0.804564907275319	1	8.03829142039352	P
P12689	GO:0016779	0.328557871228324	1	10.537513695179	F
P12689	GO:0003684	0.28441100506454	1	18.6339202877807	F
P12689	GO:0000287	0.286226878241107	1	14.9668735546284	F
P12689	GO:0005622	0.845446348066761	1	7.97715850402433	C
P12689	GO:0006281	0.862875400328911	1	11.0996234363404	P
P12695	GO:0008415	0.230131156084426	1	21.4949045357176	F
P12695	GO:0004742	0.230131156084426	1	20.1091697393391	F
P12695	GO:0031405	0.182315643185964	1	15.5028994992318	F
P12695	GO:0005515	0.226135672717797	1	8.656913515398	F
P12695	GO:0006096	0.459743189311122	1	6.07892496885522	P
P12709	GO:0016853	0.5	1	27.0636546208596	F
P12709	GO:0004347	0.489795918367347	1	23.2755592374371	F
P12709	GO:0006094	0.979591836734694	1	4.77784389408269	P
P12709	GO:0006096	0.979591836734694	1	4.11600417633997	P
P12753	GO:0005524	0.374181222707429	1	9.09680349739086	F
P12753	GO:0008270	0.20338427947598	1	5.88698281273076	F
P12753	GO:0004518	0.165338427947594	1	6.76909577021905	F
P12753	GO:0005634	0.0584437648657845	1	5.79113697776194	C
P12753	GO:0005694	0.319232076112817	1	6.62820527289951	C
P12753	GO:0030870	0.302242609582054	1	10.6160935120103	C
P12753	GO:0006281	0.331763043222231	1	8.48082918707432	P
P12753	GO:0007126	0.100341538099166	0.861111111111111	2.01107052788167	P
P12754	GO:0003743	0.38209188673937	1	15.3056014001852	F
P12754	GO:0005085	0.0580801379787476	0.322222219635049	1.92042344344946	F
P12754	GO:0005737	0.0616614431020854	0.322222219635049	3.023849706394	C
P12866	GO:0042626	0.546985415726958	1	9.41898053670313	F
P12866	GO:0005524	0.351706510299203	1	5.43236865208823	F
P12866	GO:0008559	0.0272139527890543	0.744444444444444	2.06676914804755	F
P12866	GO:0016021	0.554155216526106	1	8.66339965394176	C
P12866	GO:0006810	0.764474975466143	1	16.4957204361227	P
P12866	GO:0006826	0.764474975466143	0.933333333333333	3.44806229733648	P
P12868	GO:0046872	0.534480636048971	1	12.4809376340654	F
P12868	GO:0008270	0.534480636048971	1	11.1159923338467	F
P12868	GO:0005515	0.344866887231098	1	10.1683910969916	F
P12868	GO:0006355	0.205440207636954	1	2.67522809395314	P
P12868	GO:0006512	0.384142107994335	1	8.22084588572921	P
P12887	GO:0004844	0.655735316004297	0.666666666666667	21.6334804853871	F
P12887	GO:0005634	0.137500000564864	0.316666663118229	2.02723491206615	C
P12887	GO:0006281	0.559700716941599	0.666666666666667	15.8982438187657	P
P12904	GO:0016301	0.208988134119308	0.522222222222196	7.38604461719581	F
P12904	GO:0006633	0.0778037264451898	0.266666606647914	2.24729716858284	P
P12904	GO:0006695	0.0778037264451898	0.266666606647914	3.38356651966969	P
P12945	GO:0005488	0.654960894936775	1	10.0004540097022	F
P12945	GO:0016407	0.0682410674637086	0.494444444444315	2.62775279596554	F
P12945	GO:0005634	0.0526627220290593	0.494444444444315	3.212492788485	C
P12945	GO:0006355	0.0606370296016717	0.494444444444315	2.2917296703974	P
P12945	GO:0007275	0.0606370296016518	0.527777777777759	3.31600068967244	P
P12954	GO:0004003	0.403701076783517	1	17.5226526598001	F
P12954	GO:0000166	0.277129408741392	1	7.91198209354371	F
P12954	GO:0005524	0.277129408741392	1	7.82660131168633	F
P12954	GO:0003677	0.238571152244059	1	7.62676067679389	F
P12954	GO:0005737	0.510013003753236	0.37777777766957	7.19412635193207	C
P12954	GO:0006281	0.637271787858089	1	9.19865633478682	P
P12954	GO:0006268	0.337754047472151	0.37777777766957	6.00079259817999	P
P13045	GO:0016773	0.502175941245144	0.955555555555556	17.2756641190312	F
P13045	GO:0016301	0.502175941245144	0.955555555555556	16.1158947902023	F
P13045	GO:0005524	0.316910164976971	0.955555555555556	6.59273757711945	F
P13045	GO:0004335	0.178478913529081	0.955555555555556	18.3094359896255	F
P13045	GO:0005737	0.937896770087621	0.955555555555556	7.88817828405356	C
P13045	GO:0005975	0.131545981219511	0.955555555555556	16.8554309059427	P
P13045	GO:0046835	0.215798044352933	0.955555555555556	15.0406654569136	P
P13045	GO:0006012	0.215798044352933	0.955555555555556	12.7566685602615	P
P13090	GO:0005215	0.823139765729523	1	15.6010176649717	F
P13090	GO:0016020	0.421731358907231	1	12.3270480790174	C
P13090	GO:0016021	0.475995913757831	1	8.29987476387455	C
P13090	GO:0006810	0.823139765729523	1	13.9831697914705	P
P13099	GO:0003677	0.367240612491264	1	17.7941087544674	F
P13099	GO:0003917	0.37060804371307	1	14.2048326646377	F
P13099	GO:0008270	0.0951458161255478	0.822222222222222	3.71846915102571	F
P13099	GO:0005694	0.907295069217608	1	9.53998722964384	C
P13099	GO:0006265	0.322069460548838	1	7.36600423013129	P
P13099	GO:0006268	0.322069460548838	1	8.56957487770456	P
P13099	GO:0006304	0.316216663905914	1	8.05962460046428	P
P13130	GO:0004067	0.223215514758415	0.032013358439451	15.4029165644229	F
P13130	GO:0019867	0.0528177871324409	0.0129507321188424	1.99340955465449	C
P13130	GO:0006520	0.633179551717983	0.322222219635049	9.16998503459146	P
P13130	GO:0006528	0.201298476526069	0.032013358439451	4.07295741269025	P
P13134	GO:0004289	0.829515498591037	1	18.2337668060839	F
P13134	GO:0005509	0.150940823561494	1	6.38285328864938	F
P13134	GO:0016021	0.681596701649176	1	7.34045092544294	C
P13134	GO:0006508	0.941991341991342	1	9.58586766570278	P
P13181	GO:0005215	0.471587704455725	1	17.1157255674146	F
P13181	GO:0005351	0.479554427523971	1	18.0825007716839	F
P13181	GO:0016020	0.471587704455725	1	13.2328453991086	C
P13181	GO:0016021	0.471587704455725	1	8.40387319209355	C
P13181	GO:0006810	0.471587704455725	1	18.8891163590471	P
P13181	GO:0008643	0.471587704455725	1	15.9832877628012	P
P13185	GO:0004674	0.661354415079075	1	10.892396370188	F
P13185	GO:0005524	0.322708830053239	1	6.17482202025747	F
P13185	GO:0006468	0.765207917543427	1	8.32893682777268	P
P13186	GO:0004672	0.520519191240218	1	17.5323707324742	F
P13186	GO:0004674	0.520519191240218	1	10.7005583011769	F
P13186	GO:0005524	0.325436943106064	1	6.16966141492442	F
P13186	GO:0006468	0.807112485536446	1	8.09732999769505	P
P13188	GO:0004818	0.500822443571233	1	14.7071014967195	F
P13188	GO:0000166	0.321049986292607	1	10.292479142659	F
P13188	GO:0004819	0.171548021566298	1	17.3430120659681	F
P13188	GO:0005524	0.321049986292607	1	6.27532334857004	F
P13188	GO:0006424	0.9706054467702	1	5.10301071812999	P
P13259	GO:0016779	0.538063645707979	0.816666666666667	14.4783665427285	F
P13259	GO:0004105	0.0901832897240366	0.333333331959231	7.9424357300863	F
P13259	GO:0005737	0.0152361605340117	0.333333331959231	3.35209959905564	C
P13259	GO:0016020	0.060944642136047	0.333333331959231	2.18361463121208	C
P13259	GO:0008654	0.145438519556249	0.333333331959231	5.94986494246697	P
P13259	GO:0006656	0.145438519556249	0.333333331959231	2.31032809185044	P
P13298	GO:0004588	0.568095691865177	0.549999999999995	20.0168664042318	F
P13298	GO:0000287	0.100426335372448	0.288888871749718	4.61430135759817	F
P13298	GO:0006221	0.460307940152359	0.549999999999995	10.3597737739341	P
P13298	GO:0009116	0.450109979644858	0.549999999999995	8.67411753826521	P
P13365	GO:0005634	0.515280243947609	0.11645408805464	8.00325771900292	C
P13365	GO:0000074	0.766954552583913	0.549999999999995	20.2868948073072	P
P13382	GO:0003887	0.250176796039769	1	16.8787070214014	F
P13382	GO:0003889	0.250176796039769	1	3.77654504548673	F
P13382	GO:0008408	0.176983235575523	1	15.9420169277765	F
P13382	GO:0003677	0.17016098839386	1	7.36912482061553	F
P13382	GO:0000166	0.17016098839386	1	6.56247123856264	F
P13382	GO:0005634	0.466818830242511	1	9.04038313806422	C
P13382	GO:0006260	0.56182340668425	1	14.4069264366778	P
P13382	GO:0006271	0.56182340668425	1	6.51823685842663	P
P13382	GO:0006272	0.56182340668425	1	2.87590556418896	P
P13393	GO:0003702	0.315646785437625	0.616666666666666	26.7462685202664	F
P13393	GO:0003677	0.315646785437625	0.616666666666666	10.6553881635596	F
P13393	GO:0003743	0.0397366382649492	0.505555555555488	2.3244303287798	F
P13393	GO:0005634	0.489665945686116	0.616666666666666	5.80570916537008	C
P13393	GO:0005669	0.489665945686116	0.616666666666666	5.50137832309813	C
P13393	GO:0006355	0.562615859938117	0.616666666666666	4.06804748814743	P
P13393	GO:0006367	0.419670442842489	0.616666666666666	8.15364990927126	P
P13433	GO:0003899	0.55601637401702	1	17.1907742607444	F
P13433	GO:0003677	0.424593342669396	1	10.0861010494008	F
P13433	GO:0005739	0.231606393832899	1	2.98168514670732	C
P13433	GO:0006350	0.935889825477858	1	10.1113787840841	P
P13434	GO:0003677	0.502698676550866	0.272222178320961	18.8543621683115	F
P13434	GO:0005634	0.489646513011425	0.272222178320961	9.56950253111442	C
P13434	GO:0005667	0.0696973699694358	0.166651534043766	1.87838026557853	C
P13434	GO:0006350	0.858872173391394	0.272222178320961	8.48382272668476	P
P13434	GO:0006355	0.858872173391394	0.272222178320961	5.60238906482785	P
P13483	GO:0016301	0.184248156163133	0.032013358439451	5.09123185126893	F
P13483	GO:0005634	0.116868355940614	0.0253864718651922	3.81855256481241	C
P13517	GO:0003779	0.829454892671813	0.511111111111062	26.1834096118817	F
P13517	GO:0008290	0.708162066389293	0.511111111111062	10.1721057180638	C
P13517	GO:0030036	0.819198698065798	0.511111111111062	18.8392017706585	P
P13517	GO:0051016	0.819198698065798	0.511111111111062	6.51429515230965	P
P13517	GO:0030032	0.143583486064261	0.333333331959231	2.09000280906244	P
P13574	GO:0003700	0.60586927283501	0.622222222222222	11.977806036035	F
P13574	GO:0008270	0.365356443463186	0.333333331959231	6.750872818163	F
P13574	GO:0005634	0.613700180821817	0.622222222222222	9.3651658047461	C
P13574	GO:0006350	0.0835960410271177	0.622222222222222	4.6994434938207	P
P13574	GO:0006355	0.798916281102562	0.622222222222222	5.10120440509664	P
P13586	GO:0016820	0.217283950617284	1	21.1807948331264	F
P13586	GO:0015662	0.118518518518519	1	17.0399560307646	F
P13586	GO:0005388	0.239506172839506	1	12.3298052231429	F
P13586	GO:0005524	0.217283950617284	1	4.56716298332888	F
P13586	GO:0046872	0.0123456790123457	1	6.57915125008335	F
P13586	GO:0000287	0.0814814814814815	1	5.42443176366058	F
P13586	GO:0016020	0.39344262295082	1	13.0955058992677	C
P13586	GO:0006816	0.422222222222222	1	13.4850989673521	P
P13587	GO:0015662	0.438848920863309	1	11.5074573046117	F
P13587	GO:0005524	0.276978417266187	1	6.23423324572949	F
P13587	GO:0000287	0.10431654676259	1	6.92060275763748	F
P13587	GO:0016020	0.473684210526316	1	13.3805293408011	C
P13587	GO:0016021	0.473684210526316	1	8.50020930436029	C
P13587	GO:0006812	0.722222222222222	1	13.2198428234303	P
P13587	GO:0008152	0.25	1	2.47434194592686	P
P13663	GO:0051287	0.360008877055021	0.977777777777778	14.2164678000218	F
P13663	GO:0050661	0.360008877055021	0.977777777777778	14.0886116998785	F
P13663	GO:0004073	0.3817576564597	0.977777777777778	18.401210890588	F
P13663	GO:0046983	0.189391921883232	0.977777777777778	14.2617279944482	F
P13663	GO:0005737	0.924794104899173	0.977777777777778	7.87891609234998	C
P13663	GO:0009088	0.984246652412681	0.977777777777778	4.83023506431131	P
P13663	GO:0009086	0.984246652412681	0.977777777777778	4.39654561838974	P
P13711	GO:0003995	0.437647839978282	1	13.1533452021312	F
P13711	GO:0003997	0.437647839978282	1	19.5514230972617	F
P13711	GO:0050660	0.218823919989141	1	13.1809559649676	F
P13711	GO:0005777	0.950342165296316	1	10.0288381633251	C
P13711	GO:0006635	0.544030904713304	1	14.9501582015943	P
P13712	GO:0008415	0.0643646489048955	0.261111029093258	5.08882947110991	F
P13712	GO:0005515	0.123480636630517	0.255555443525856	5.3614112439652	F
P13712	GO:0004402	0.0643646489048955	0.261111029093258	4.63661964521674	F
P13712	GO:0005634	0.388055021858006	0.338888887887892	7.19162715215256	C
P13712	GO:0016568	0.34155023924725	0.261111029093258	9.18550827507506	P
P13712	GO:0006338	0.34155023924725	0.261111029093258	2.33109029662653	P
P13712	GO:0006355	0.11763899397699	0.261111029093258	3.80624194700157	P
P13712	GO:0006260	0.310873719658852	0.261111029093258	3.05106467148051	P
P13856	GO:0005525	0.819358915435122	0.483333333333087	13.335673145922	F
P13856	GO:0005515	0.0986894038824397	0.294444431927524	2.88070752024615	F
P13856	GO:0003924	0.0571609023049956	0.294444431927524	2.14196293561082	F
P13856	GO:0005623	0.0101816726715753	0.483333333333087	8.20701011447051	C
P13856	GO:0016020	0.429826312295834	0.483333333333087	7.64538082044544	C
P13856	GO:0005622	0.528648433602808	0.483333333333087	6.4939035159622	C
P13856	GO:0007264	0.589331615732473	0.483333333333087	24.6013576695609	P
P13902	GO:0030528	0.950341304578218	0.110828663052649	24.1590051924252	F
P13902	GO:0005634	0.921450274121227	0.110828663052649	8.36967886120222	C
P13902	GO:0045449	0.90296914170404	0.110828663052649	6.59246698046578	P
P14020	GO:0004582	0.47943862882882	0.416666666655093	14.0555932159145	F
P14020	GO:0016021	0.459570262934859	0.416666666655093	7.90746761222276	C
P14020	GO:0000271	0.313460095833104	0.227777249109899	8.05939362705439	P
P14064	GO:0016301	0.129660156381024	0.0452574126822433	3.29001145376944	F
P14064	GO:0004672	0.129660156381024	0.0452574126822433	1.86782750917261	F
P14064	GO:0008270	0.0963464228161174	0.0517283115926432	2.90799838532784	F
P14064	GO:0003676	0.150500942882544	0.0642685053383878	4.10461108321338	F
P14065	GO:0016491	0.875157311871367	0.688888888888889	12.0243480304585	F
P14066	GO:0005506	0.173276540480825	0.00357236375035149	1.916501105666	F
P14066	GO:0005525	0.205401610547528	0.00357236375035149	2.00477422472829	F
P14066	GO:0051539	0.12508893538077	0.00357236375035149	2.88772334748169	F
P14066	GO:0019008	0.170081363530409	0.00357236375035149	10.1588300367464	C
P14120	GO:0003735	0.924953050980653	0.266666606647914	23.717035849435	F
P14120	GO:0005840	0.54981318572727	0.266666606647914	7.9334780469098	C
P14120	GO:0006412	0.875532414623717	0.266666606647914	7.96859803996954	P
P14126	GO:0003735	0.887142519498936	1	23.7830699940128	F
P14126	GO:0005840	0.635526719565122	1	7.48758777588123	C
P14126	GO:0006412	0.937203495630462	1	7.68761169080282	P
P14127	GO:0003735	0.918803336300981	0.366666666462106	23.6570591234766	F
P14127	GO:0005840	0.530225081931641	0.366666666462106	8.07193101612429	C
P14127	GO:0006412	0.934782441724758	0.366666666462106	7.68693196708784	P
P14164	GO:0008270	0.174706466478889	0.255555443525856	3.59882810354283	F
P14164	GO:0003677	0.263785881553909	0.255555443525856	5.66762068710608	F
P14164	GO:0016301	0.112057035910118	0.149962981627204	2.27423628123147	F
P14164	GO:0005634	0.276089584297917	0.255555443525856	6.8090544759918	C
P14164	GO:0006355	0.211991580640564	0.255555443525856	2.3142400645856	P
P14180	GO:0004100	0.67718297498903	1	21.6498427489383	F
P14180	GO:0016020	0.219019420012192	1	9.23263528177303	C
P14180	GO:0016021	0.578333188191239	1	8.53978378661231	C
P14180	GO:0006031	0.920160570918823	1	5.56494826027212	P
P14242	GO:0005524	0.766587490096538	1	11.3441478026261	F
P14242	GO:0006298	0.952745950215113	1	9.67257666085024	P
P14284	GO:0003887	0.390278205071859	1	14.1839467709223	F
P14284	GO:0008408	0.177163450973498	1	16.01319529674	F
P14284	GO:0003677	0.177163450973498	1	7.40202669794988	F
P14284	GO:0000166	0.177163450973498	1	6.5917715461239	F
P14284	GO:0005634	0.522043628013777	1	8.13254672007209	C
P14284	GO:0006260	0.893312259211696	1	10.6778732128717	P
P14291	GO:0007131	0.298091106469686	0.411111111095175	11.4572549877608	P
P14291	GO:0007059	0.298091106469686	0.411111111095175	8.75720500156441	P
P14359	GO:0016021	0.858610432578228	0.0517283115926432	8.88675298016218	C
P14540	GO:0008270	0.27376614027984	0.966666666666667	11.3053444135574	F
P14540	GO:0016829	0.202141539568993	0.966666666666667	19.6557711386364	F
P14540	GO:0004332	0.250956044450443	0.966666666666667	20.0002772380268	F
P14540	GO:0006096	0.478839385354966	0.966666666666667	5.84054091116149	P
P14680	GO:0004674	0.670160846851832	1	10.3412786769654	F
P14680	GO:0005524	0.329839153148168	1	6.3181466358432	F
P14680	GO:0006468	0.8545864904065	1	7.86342082755552	P
P14681	GO:0004674	0.57786304756509	0.916666666666667	16.6601096255832	F
P14681	GO:0004707	0.589168447889573	0.911111111111111	12.6883787279249	F
P14681	GO:0005524	0.278051041693492	0.916666666666667	5.16332390099634	F
P14681	GO:0006468	0.855996433348194	0.916666666666667	7.86033912393229	P
P14682	GO:0016874	0.427748159121308	0.733333333333333	20.8160844917899	F
P14682	GO:0004842	0.537686211621753	0.733333333333333	21.0342190965768	F
P14682	GO:0006464	0.953800297158698	0.733333333333333	12.3443003680938	P
P14682	GO:0006512	0.953800297158698	0.733333333333333	8.76118879730293	P
P14724	GO:0008270	0.118030421171241	0.0189517163955047	3.82197581463832	F
P14724	GO:0006512	0.140730442944704	0.0189517163955047	2.25515570216015	P
P14736	GO:0003684	0.84033850289141	1	26.4618391836435	F
P14736	GO:0005634	0.897184646360296	1	8.36018999485274	C
P14736	GO:0006289	0.877117520625122	1	12.8109217152494	P
P14737	GO:0005622	0.281520854513755	0.422222222213819	4.63231103176603	C
P14741	GO:0003743	0.304895174439762	0.355555555169199	13.5693496849546	F
P14741	GO:0005085	0.0615384825971874	0.311111106245749	2.38018039220715	F
P14741	GO:0005515	0.0858741356295568	0.311111106245749	2.00297055145786	F
P14741	GO:0005737	0.0663050264080752	0.311111106245749	3.61113893876557	C
P14741	GO:0005851	0.0825798964036208	0.311111106245749	6.11438127382175	C
P14741	GO:0006413	0.135955858096417	0.311111106245749	2.04140749646117	P
P14742	GO:0004360	0.467741935483871	1	24.4784849100632	F
P14742	GO:0005529	0.379032258064516	1	19.8993201424144	F
P14742	GO:0005737	0.882352941176471	1	7.88638709027755	C
P14742	GO:0016051	0.58974358974359	1	10.9362282038729	P
P14742	GO:0006541	0.0448717948717949	1	1.83406852463926	P
P14743	GO:0008415	0.216874628639343	1	17.2159664263066	F
P14743	GO:0004379	0.42644936762583	1	23.8176791447252	F
P14743	GO:0006498	0.0155812324929951	1	7.35566285483277	P
P14743	GO:0006499	0.895133053221289	1	7.24620377570598	P
P14747	GO:0005506	0.397431607127918	1	10.4542602382758	F
P14747	GO:0008270	0.397431607127918	0.927777777777778	2.05480691931397	F
P14747	GO:0004721	0.139839370869238	1	8.94149965540678	F
P14747	GO:0005634	0.0674413305992253	0.822222222222222	1.88973586760564	C
P14747	GO:0030018	0.0674413305992253	0.822222222222222	4.03746964185454	C
P14771	GO:0005085	0.890265425449736	0.938888888888889	32.3232682532717	F
P14771	GO:0005622	0.81228382264124	0.938888888888889	7.80389727027779	C
P14771	GO:0051056	0.645253489506983	0.938888888888889	17.0912447465281	P
P14771	GO:0007067	0.165223139840337	0.938888888888889	6.7639587256825	P
P14772	GO:0042626	0.52158273381295	1	9.15662085936882	F
P14772	GO:0005524	0.345323741007194	1	5.99883174661263	F
P14772	GO:0016021	0.92	1	9.28502360766386	C
P14772	GO:0006810	0.815384615384615	1	16.0031480950938	P
P14772	GO:0006826	0.892307692307692	1	2.228651110677	P
P14796	GO:0003735	0.877654526688641	0.127658188836783	23.2355657163639	F
P14796	GO:0005840	0.495137315627912	0.127658188836783	7.96694763583269	C
P14796	GO:0006412	0.931185613419839	0.127658188836783	6.54599347754658	P
P14796	GO:0006464	0.931185613419839	0.127658188836783	5.98587621157845	P
P14832	GO:0003755	0.833390352373744	0.461111111110221	18.8554391400955	F
P14832	GO:0006457	0.835734870382786	0.461111111110221	11.6598849761251	P
P14843	GO:0003849	0.435146783768399	1	27.4576560346541	F
P14843	GO:0009073	0.6400476048795	1	9.20095990609113	P
P14904	GO:0004177	0.311894782430652	1	21.6919581326084	F
P14904	GO:0008237	0.373175314229631	1	13.3136533965191	F
P14904	GO:0004250	0.852724382172581	1	22.6595953585596	F
P14904	GO:0005773	0.884325044331463	1	10.5674136283534	C
P14904	GO:0006508	0.875026612662179	1	9.50524247317546	P
P14905	GO:0050661	0.522189080338261	0.311111106245749	15.0055765689732	F
P14905	GO:0016491	0.29448727895296	0.311111106245749	10.0548809777549	F
P14905	GO:0008677	0.12180658377877	0.155528047369327	9.75117633484718	F
P14906	GO:0051082	0.2319718966103	0.166651534043766	8.11845010751039	F
P14906	GO:0031072	0.678236907621611	1	28.0931620688969	F
P14906	GO:0016020	0.479973325924529	1	11.0007337119662	C
P14906	GO:0006457	0.801953664846378	1	12.169680978204	P
P14907	GO:0017056	0.510378709269712	0.927777777777778	37.8691337037714	F
P14907	GO:0015288	0.172623289540437	0.655555555555556	8.39546333498561	F
P14907	GO:0016021	0.152269609766007	0.927777777777778	3.08488873035636	C
P14907	GO:0005634	0.00882605739766443	0.927777777777778	2.81041806221241	C
P14907	GO:0005643	0.450200938125285	0.927777777777778	4.87484594409771	C
P14907	GO:0046907	0.074913270581964	0.255555443525856	2.41586010228916	P
P14908	GO:0000179	0.764559657753995	1	16.9045464279372	F
P14908	GO:0003677	0.22620793191817	1	3.65177439343253	F
P14908	GO:0005739	0.582190185469292	1	5.39175057566902	C
P14908	GO:0000154	0.358533482605383	1	8.76542952872854	P
P14922	GO:0005488	0.772370138734472	1	9.49178127788782	F
P15019	GO:0004801	0.438106197599869	0.961111111111111	29.0519915383457	F
P15019	GO:0005737	0.941529765059177	0.961111111111111	7.89067840464022	C
P15019	GO:0005975	0.326573126646652	0.961111111111111	7.82463166068848	P
P15019	GO:0006098	0.326573126646652	0.961111111111111	6.88463078936036	P
P15108	GO:0005524	0.621212121212121	1	9.27586287066019	F
P15108	GO:0051082	0.363636363636364	1	17.2809536597559	F
P15108	GO:0006986	0.428571428571429	1	12.8677035401076	P
P15108	GO:0006457	0.538461538461538	1	13.3486437068011	P
P15179	GO:0004815	0.505327600710507	1	18.1574669870266	F
P15179	GO:0005524	0.266660435554721	1	7.47791186742036	F
P15179	GO:0003676	0.17352088980285	1	5.6283578173267	F
P15179	GO:0000287	0.0544910739319215	0.455555555554329	3.40809451489798	F
P15179	GO:0005737	0.8968304616038	1	8.11637721008382	C
P15179	GO:0006422	0.97758213831905	1	5.26095135962761	P
P15180	GO:0004824	0.49786536095902	1	18.8394159848194	F
P15180	GO:0005524	0.237994162907933	1	7.50898455372007	F
P15180	GO:0003676	0.207771533322077	1	6.8478706177202	F
P15180	GO:0005737	0.888590880957293	1	8.15104750647426	C
P15180	GO:0006430	0.957554296506138	1	5.43126467719899	P
P15202	GO:0004096	0.442475270843146	1	16.5272853866821	F
P15202	GO:0005506	0.369112105511069	1	7.88543652648964	F
P15202	GO:0005777	0.347399093459961	1	7.50296013672846	C
P15202	GO:0005778	0.347399093459961	0.716666666666667	3.62815353887628	C
P15202	GO:0042744	0.651184102638306	1	12.4317982434177	P
[truncated: 15,907 more rows]
