# Supplementary material for: Rapid Annotation of Anonymous Sequences from Genome Projects Using Semantic Similarities and a Weighting Scheme in Gene Ontology
Source: PLoS One. 2009 Feb 27;4(2):e4619. doi: 10.1371/journal.pone.0004619 (PMC2645684; doi:10.1371/journal.pone.0004619)
Supplement: Dataset S5 — Blast2GO results obtained for the benchmark test set of 4000 Yeast proteins (0.30 MB TXT) [file pone.0004619.s005.txt]

Blast2GO results obtained for the benchmark test set of 4000 Yeast proteins. ID codes of sequences that Blast2GO was not able to predict are not reported
Query ID	GO ID
P06634	GO:0003723
P06634	GO:0006396
P06634	GO:0004004
P06634	GO:0006915
P06634	GO:0007275
P06634	GO:0005524
P06634	GO:0005635
P06634	GO:0032019
P36100	GO:0006367
P36100	GO:0005673
P36100	GO:0044267
P36100	GO:0003676
P36100	GO:0003702
P36100	GO:0003824
P36100	GO:0006259
P29760	GO:0005488
P29760	GO:0004553
P29760	GO:0005975
P29760	GO:0044464
P29760	GO:0050875
P29760	GO:0044421
P38636	GO:0030001
P38636	GO:0046872
P02992	GO:0003746
P02992	GO:0006413
P02992	GO:0005525
P02992	GO:0004781
P02992	GO:0005515
P02992	GO:0003743
P02992	GO:0005739
P02992	GO:0006414
P40071	GO:0043231
P40071	GO:0044444
P40071	GO:0003674
P40071	GO:0016020
P40071	GO:0050875
P40522	GO:0003674
P36157	GO:0003674
P23179	GO:0043229
P23179	GO:0003674
P23179	GO:0006139
P38692	GO:0043231
P38692	GO:0006468
P38692	GO:0007257
P38692	GO:0005737
P38692	GO:0004674
P38692	GO:0004713
P38692	GO:0042802
P38692	GO:0006445
P38692	GO:0000287
P38692	GO:0042981
P38692	GO:0005524
P38692	GO:0006979
P39955	GO:0048471
P39955	GO:0015630
P39955	GO:0007049
P39955	GO:0006355
P39955	GO:0042623
P39955	GO:0007031
P39955	GO:0005768
P39955	GO:0006944
P39955	GO:0005524
P39955	GO:0005515
P39955	GO:0016197
P39955	GO:0005634
P32505	GO:0004871
P32505	GO:0044446
P32505	GO:0008233
P32505	GO:0006357
P32505	GO:0006259
P32505	GO:0006796
P32505	GO:0016773
P32505	GO:0006996
P32505	GO:0006464
P32505	GO:0045941
P32505	GO:0007165
P32505	GO:0003713
P32505	GO:0003677
P32505	GO:0016301
P32505	GO:0005634
P32505	GO:0016788
P11914	GO:0004240
P11914	GO:0005743
P11914	GO:0006091
P11914	GO:0006508
P11914	GO:0005515
P33317	GO:0005488
P33317	GO:0005739
P33317	GO:0004170
P33317	GO:0006260
P33317	GO:0009536
P33317	GO:0005634
P33317	GO:0046080
P40579	GO:0044249
P40579	GO:0016229
P40579	GO:0005737
P40579	GO:0048037
P40579	GO:0016020
P38739	GO:0005488
P38739	GO:0044237
P38739	GO:0043205
P38739	GO:0043206
P38739	GO:0005201
P38739	GO:0044464
P38739	GO:0016787
P38739	GO:0043170
P53152	GO:0016563
P53152	GO:0006282
P53152	GO:0000209
P53152	GO:0006355
P53152	GO:0043123
P53152	GO:0004842
P53152	GO:0005515
P53152	GO:0051092
P53152	GO:0031372
P53152	GO:0000074
P53152	GO:0008283
P53152	GO:0005737
P53152	GO:0004840
P53152	GO:0005634
P32561	GO:0004407
P32561	GO:0000228
P32561	GO:0006333
P32561	GO:0009536
P32561	GO:0016575
P32561	GO:0042802
P32561	GO:0000118
P32561	GO:0006916
P32561	GO:0000122
P32561	GO:0003700
P32561	GO:0008134
P32561	GO:0000074
P38334	GO:0005622
P38334	GO:0045045
P38334	GO:0006350
P38334	GO:0003674
P38795	GO:0006807
P38795	GO:0009435
P38795	GO:0016810
P38795	GO:0005524
P38795	GO:0003952
P38795	GO:0005739
P25356	GO:0016020
P25356	GO:0015630
P25356	GO:0044238
P25356	GO:0044237
P25356	GO:0007165
P25356	GO:0008333
P25356	GO:0005768
P25356	GO:0016023
P25356	GO:0003824
P25356	GO:0005488
P25356	GO:0045045
P25356	GO:0006968
P32608	GO:0003674
Q00618	GO:0008318
Q00618	GO:0018346
P34231	GO:0005488
P43568	GO:0006351
P43568	GO:0004871
P43568	GO:0043231
P43568	GO:0005515
P43568	GO:0007275
P43568	GO:0008283
P43568	GO:0004674
P43568	GO:0000074
P22516	GO:0006351
P22516	GO:0008094
P22516	GO:0000166
P22516	GO:0008026
P22516	GO:0043234
P22516	GO:0003677
P22516	GO:0005634
P22516	GO:0003678
P22516	GO:0006281
O13535	GO:0003677
O13535	GO:0044464
O13535	GO:0016787
O13535	GO:0015074
P53301	GO:0008233
P53301	GO:0005488
P53301	GO:0004553
P53301	GO:0005975
P53301	GO:0044464
P53301	GO:0050875
P46961	GO:0044238
P46961	GO:0003824
P46961	GO:0043170
P54113	GO:0003937
P54113	GO:0006164
P54113	GO:0004643
P08566	GO:0003855
P08566	GO:0004765
P08566	GO:0004764
P08566	GO:0003866
P08566	GO:0005524
P08566	GO:0003856
P08566	GO:0005737
P08566	GO:0016089
P15367	GO:0006465
P15367	GO:0008236
P15367	GO:0006508
P15367	GO:0016020
P19516	GO:0008535
P19516	GO:0007585
P19516	GO:0005507
P19516	GO:0009055
P19516	GO:0005739
P19516	GO:0004129
P36004	GO:0043231
P36004	GO:0005488
P36004	GO:0044237
P36004	GO:0004672
P36004	GO:0044238
P36004	GO:0005737
P36004	GO:0006974
P00360	GO:0004365
P00360	GO:0051287
P00360	GO:0030317
P00360	GO:0005739
P00360	GO:0003998
P00360	GO:0009536
P00360	GO:0000740
P00360	GO:0005515
P00360	GO:0045821
P00360	GO:0000105
P00360	GO:0006094
P00360	GO:0043066
P00360	GO:0004399
P22214	GO:0005789
P22214	GO:0005793
P22214	GO:0016021
P22214	GO:0006888
P22214	GO:0005215
P38089	GO:0006470
P38089	GO:0007050
P38089	GO:0015071
P38089	GO:0005634
P53865	GO:0051234
P53865	GO:0005515
P53865	GO:0044430
P53865	GO:0044427
P53865	GO:0015630
P53865	GO:0016787
P53865	GO:0016043
P53865	GO:0005737
P53865	GO:0044237
P53865	GO:0044428
P53865	GO:0007165
P53865	GO:0019538
P53865	GO:0007049
P27636	GO:0043231
P27636	GO:0006468
P27636	GO:0007257
P27636	GO:0046983
P27636	GO:0004674
P27636	GO:0042802
P27636	GO:0000287
P27636	GO:0006950
P27636	GO:0044444
P27636	GO:0005524
P27636	GO:0046328
P27636	GO:0043065
P36060	GO:0050874
P36060	GO:0006810
P36060	GO:0043231
P36060	GO:0016020
P36060	GO:0009055
P36060	GO:0030554
P36060	GO:0044237
P36060	GO:0050662
P36060	GO:0043234
P36060	GO:0016651
P36060	GO:0016661
P36060	GO:0044444
P25608	GO:0005488
P25608	GO:0016491
P53911	GO:0006139
P53911	GO:0016787
P53911	GO:0003676
P53911	GO:0044446
P53911	GO:0043170
P40021	GO:0044446
P40021	GO:0016043
P40021	GO:0006259
P40021	GO:0016772
P40021	GO:0016787
P40021	GO:0005515
P40021	GO:0003676
P40021	GO:0006810
P40021	GO:0043232
P40021	GO:0005634
P40482	GO:0008270
P40482	GO:0005515
P40482	GO:0030127
P40482	GO:0006888
P40482	GO:0006886
P27692	GO:0043283
P27692	GO:0006810
P27692	GO:0043231
P27692	GO:0009888
P27692	GO:0005198
P27692	GO:0006366
P27692	GO:0006355
P27692	GO:0003711
P27692	GO:0003676
P27692	GO:0043232
P49095	GO:0006546
P49095	GO:0004375
P49095	GO:0009055
P49095	GO:0005961
P53507	GO:0006886
P53507	GO:0005741
P53507	GO:0015450
P04161	GO:0005488
P04161	GO:0006189
P04161	GO:0004644
P32465	GO:0005351
P32465	GO:0016021
P32465	GO:0008643
P53968	GO:0030528
P53968	GO:0007369
P53968	GO:0005515
P53968	GO:0008270
P53968	GO:0006355
P53968	GO:0001503
P53968	GO:0016043
P53968	GO:0005622
P53968	GO:0003677
P53968	GO:0007165
P53968	GO:0016481
P53968	GO:0007399
P32916	GO:0017111
P32916	GO:0003723
P32916	GO:0006605
P32916	GO:0044425
P32916	GO:0017076
P32916	GO:0030529
P32916	GO:0005783
P40078	GO:0043229
P40529	GO:0043087
P40529	GO:0006810
P40529	GO:0005547
P40529	GO:0005515
P40529	GO:0007166
P40529	GO:0005737
P40529	GO:0043533
P40529	GO:0005886
P40529	GO:0005634
P40529	GO:0008060
P36163	GO:0004222
P36163	GO:0006508
P36163	GO:0016020
P38238	GO:0005488
P38238	GO:0044237
P38238	GO:0044238
P38238	GO:0008168
P38699	GO:0044237
P38699	GO:0003676
P38699	GO:0044238
P38699	GO:0044464
P38699	GO:0003824
P48837	GO:0043231
P48837	GO:0005488
P48837	GO:0046907
P48837	GO:0016020
P51996	GO:0006895
P51996	GO:0000160
P51996	GO:0005923
P51996	GO:0007264
P51996	GO:0016023
P51996	GO:0006355
P51996	GO:0009536
P51996	GO:0005802
P51996	GO:0005768
P51996	GO:0003677
P51996	GO:0005524
P51996	GO:0007155
P51996	GO:0003924
P51996	GO:0005215
P51996	GO:0008134
P51996	GO:0048227
P51996	GO:0019905
P51996	GO:0005783
P51996	GO:0005525
P38745	GO:0044464
P32568	GO:0006810
P32568	GO:0016021
P32568	GO:0042626
P32568	GO:0005524
Q00578	GO:0003684
Q00578	GO:0006283
Q00578	GO:0006917
Q00578	GO:0043138
Q00578	GO:0004003
Q00578	GO:0005524
Q00578	GO:0005675
Q00578	GO:0008134
Q00578	GO:0006265
Q00578	GO:0006366
P29465	GO:0043229
P29465	GO:0044237
P29465	GO:0016758
P29465	GO:0005975
P29465	GO:0016020
P32614	GO:0044238
P32614	GO:0000104
P32614	GO:0006118
P20448	GO:0005737
P20448	GO:0004004
P20448	GO:0003676
P20448	GO:0043231
P20448	GO:0005524
P43574	GO:0043283
P43574	GO:0006909
P43574	GO:0044267
P43574	GO:0016301
P43574	GO:0045941
P43574	GO:0005515
P43574	GO:0008270
P43574	GO:0006366
P43574	GO:0007517
P43574	GO:0007507
P43574	GO:0006355
P43574	GO:0016773
P43574	GO:0050896
P43574	GO:0043565
P43574	GO:0003700
P43574	GO:0005634
P10356	GO:0016769
P10356	GO:0008152
P53261	GO:0044267
P53261	GO:0008283
P53261	GO:0005737
P53261	GO:0005730
P53261	GO:0009653
P53261	GO:0003824
P53261	GO:0005488
P19880	GO:0016773
P19880	GO:0030528
P19880	GO:0046872
P19880	GO:0016787
P19880	GO:0005515
P19880	GO:0003677
P19880	GO:0044267
P19880	GO:0006810
P19880	GO:0045449
P19880	GO:0043229
P19880	GO:0016301
P41546	GO:0043565
P41546	GO:0046983
P41546	GO:0003700
P41546	GO:0005634
P41546	GO:0006355
P21306	GO:0046933
P21306	GO:0005739
P21306	GO:0015986
P21306	GO:0046961
P21306	GO:0016469
P22579	GO:0043231
P22579	GO:0045449
P22579	GO:0003824
P22579	GO:0005488
P39706	GO:0050896
P39706	GO:0043229
P39706	GO:0007582
P39706	GO:0005515
P10863	GO:0006810
P10863	GO:0016020
P10863	GO:0004553
P10863	GO:0050896
P10863	GO:0044237
P10863	GO:0005975
P10863	GO:0008233
P10863	GO:0005488
P10863	GO:0044444
P32266	GO:0005515
P32266	GO:0006898
P32266	GO:0007275
P32266	GO:0005525
P32266	GO:0045211
P32266	GO:0006917
P32266	GO:0007165
P32266	GO:0005801
P32266	GO:0007006
P32266	GO:0005783
P32266	GO:0003924
P53769	GO:0046872
P32773	GO:0006351
P32773	GO:0016301
P32773	GO:0005515
P32773	GO:0003702
P32773	GO:0005634
P26784	GO:0003735
P26784	GO:0015934
P26784	GO:0006412
P26784	GO:0005739
P07807	GO:0044249
P07807	GO:0005739
P07807	GO:0016023
P07807	GO:0044238
P07807	GO:0045045
P07807	GO:0003824
P36010	GO:0006241
P36010	GO:0004550
P36010	GO:0009116
P36010	GO:0006228
P36010	GO:0001726
P36010	GO:0006917
P36010	GO:0005739
P36010	GO:0006355
P36010	GO:0006183
P36010	GO:0009536
P36010	GO:0004536
P36010	GO:0005880
P36010	GO:0008285
P36010	GO:0005524
P36010	GO:0007155
P36010	GO:0005515
P36010	GO:0003700
P36010	GO:0000287
P36010	GO:0045786
P36010	GO:0030027
P04065	GO:0005488
P04065	GO:0004553
P04065	GO:0005975
P04065	GO:0044464
P04065	GO:0050875
P04065	GO:0044421
P53871	GO:0009113
P53871	GO:0004044
P48233	GO:0005509
P48233	GO:0005743
P48233	GO:0046907
P48233	GO:0005215
P09938	GO:0005737
P09938	GO:0006260
P09938	GO:0009186
P09938	GO:0005506
P09938	GO:0005634
P09938	GO:0004748
P09938	GO:0006281
P47017	GO:0008380
P47017	GO:0031202
P47017	GO:0005515
P47017	GO:0030529
P47017	GO:0005634
P47017	GO:0016071
P53918	GO:0006810
P53918	GO:0016020
P53918	GO:0005215
P40028	GO:0003674
P36113	GO:0043231
P36113	GO:0005515
P36113	GO:0008270
P36113	GO:0005737
P36113	GO:0000151
P36113	GO:0006511
P36113	GO:0016881
P38198	GO:0003674
P32471	GO:0003746
P32471	GO:0004871
P32471	GO:0005853
P32471	GO:0043123
P32471	GO:0006414
P53974	GO:0019538
P53974	GO:0043231
P53974	GO:0005488
P53974	GO:0007049
P53974	GO:0004672
P53974	GO:0005737
P54786	GO:0005488
P54786	GO:0044464
P54786	GO:0050875
P33734	GO:0009382
P33734	GO:0000107
P33734	GO:0006541
P33734	GO:0000105
P33734	GO:0005737
P40535	GO:0003674
P40535	GO:0008150
P06242	GO:0007089
P06242	GO:0006367
P06242	GO:0006468
P06242	GO:0005102
P06242	GO:0006275
P06242	GO:0004693
P06242	GO:0050684
P06242	GO:0035173
P06242	GO:0005737
P06242	GO:0008285
P06242	GO:0000079
P06242	GO:0008284
P06242	GO:0005634
P06242	GO:0005524
P06242	GO:0000086
P06242	GO:0030182
P14306	GO:0005488
P53109	GO:0044464
P53109	GO:0003674
P10664	GO:0003735
P10664	GO:0003723
P10664	GO:0005515
P10664	GO:0006412
P10664	GO:0005842
P10664	GO:0009536
P39968	GO:0043231
P39968	GO:0005515
P39968	GO:0006139
P39968	GO:0044425
P39968	GO:0043234
P39968	GO:0005856
P39968	GO:0044446
P39968	GO:0046907
P39968	GO:0043170
P00572	GO:0009221
P00572	GO:0007049
P00572	GO:0004798
P00572	GO:0000166
P00572	GO:0044464
P00572	GO:0008283
P15625	GO:0005625
P15625	GO:0006432
P15625	GO:0005524
P15625	GO:0004826
P15625	GO:0005737
P39102	GO:0044237
P39102	GO:0051244
P39102	GO:0044238
P39102	GO:0005515
P39102	GO:0044464
P39102	GO:0006950
P53165	GO:0006464
P53165	GO:0006810
P53165	GO:0016301
P53165	GO:0030528
P53165	GO:0005515
P53165	GO:0016773
P53165	GO:0016787
P53165	GO:0003676
P53165	GO:0006996
P53165	GO:0006350
P53165	GO:0007165
P53165	GO:0050794
P53165	GO:0044446
P53165	GO:0006259
P53165	GO:0043232
P53616	GO:0044237
P53616	GO:0004553
P53616	GO:0044464
P53616	GO:0043170
P47176	GO:0000082
P47176	GO:0008283
P47176	GO:0004084
P47176	GO:0009082
P47176	GO:0005739
P40187	GO:0000163
P48439	GO:0044464
P33893	GO:0044238
P33893	GO:0016884
P33893	GO:0043170
P33893	GO:0003676
P34244	GO:0043231
P34244	GO:0043005
P34244	GO:0006468
P34244	GO:0019752
P34244	GO:0006974
P34244	GO:0043015
P34244	GO:0031326
P34244	GO:0007243
P34244	GO:0019216
P34244	GO:0016043
P34244	GO:0031325
P34244	GO:0008017
P34244	GO:0004674
P34244	GO:0004713
P34244	GO:0005813
P34244	GO:0044255
P34244	GO:0000287
P34244	GO:0051243
P34244	GO:0009314
P34244	GO:0007399
P34244	GO:0005524
P34244	GO:0050321
P35056	GO:0043231
P35056	GO:0005488
P35056	GO:0044237
P35056	GO:0044238
P35056	GO:0016740
P35056	GO:0044444
P35056	GO:0043170
P04824	GO:0043231
P04824	GO:0005488
P04824	GO:0004871
P04824	GO:0004557
P04824	GO:0044444
P04824	GO:0005975
P04824	GO:0050875
P39712	GO:0009987
P39712	GO:0005488
P39712	GO:0007582
P39712	GO:0044425
P46974	GO:0046872
P46974	GO:0007623
P46974	GO:0005622
P46974	GO:0007517
P46974	GO:0006350
P46974	GO:0007399
P46974	GO:0003700
P36421	GO:0003723
P36421	GO:0006915
P36421	GO:0005625
P36421	GO:0005615
P36421	GO:0005524
P36421	GO:0006437
P36421	GO:0005153
P36421	GO:0004831
P36421	GO:0005737
P32319	GO:0006810
P32319	GO:0004872
P32319	GO:0044464
P05739	GO:0003677
P05739	GO:0003735
P05739	GO:0003723
P05739	GO:0006412
P05739	GO:0005842
P05739	GO:0005739
P05739	GO:0006355
P36017	GO:0000160
P36017	GO:0005923
P36017	GO:0005739
P36017	GO:0007264
P36017	GO:0016023
P36017	GO:0006355
P36017	GO:0005793
P36017	GO:0009536
P36017	GO:0003677
P36017	GO:0005769
P36017	GO:0007155
P36017	GO:0030742
P36017	GO:0046907
P36017	GO:0006897
P36017	GO:0003924
P36017	GO:0045045
P36017	GO:0015031
P36017	GO:0005794
P36017	GO:0005525
P32375	GO:0044237
P32375	GO:0016812
P32375	GO:0044238
P53878	GO:0008152
P53878	GO:0016491
P53878	GO:0044424
P53878	GO:0050875
P40439	GO:0004553
P40439	GO:0043169
P40439	GO:0005975
P09032	GO:0009058
P38148	GO:0006470
P38148	GO:0006979
P38148	GO:0007254
P38148	GO:0045209
P38148	GO:0004726
P38148	GO:0000188
P38148	GO:0045204
P38148	GO:0008330
P38148	GO:0005737
P38148	GO:0005634
P46672	GO:0006915
P46672	GO:0006954
P46672	GO:0005625
P46672	GO:0006935
P46672	GO:0005615
P46672	GO:0006437
P46672	GO:0005153
P46672	GO:0000049
P46672	GO:0004831
P46672	GO:0005737
P53924	GO:0005488
P40034	GO:0005488
P40034	GO:0044237
P40034	GO:0044238
P40495	GO:0044237
P40495	GO:0016652
P40495	GO:0016616
P00927	GO:0043231
P00927	GO:0016835
P00927	GO:0005488
P00927	GO:0004794
P00927	GO:0009097
P00927	GO:0044444
P39006	GO:0004609
P39006	GO:0008654
P10614	GO:0008398
P10614	GO:0006629
P10614	GO:0020037
P10614	GO:0044424
P10614	GO:0005506
P10614	GO:0006118
P32478	GO:0005488
P32478	GO:0044464
P32478	GO:0016787
P32478	GO:0050875
P40541	GO:0005488
P40541	GO:0005622
P40541	GO:0007049
P38250	GO:0003674
P38701	GO:0003735
P38701	GO:0005515
P38701	GO:0005843
P38701	GO:0006412
P38701	GO:0009536
P53115	GO:0005654
P53115	GO:0008094
P53115	GO:0042393
P53115	GO:0006357
P53115	GO:0004386
P53115	GO:0003702
P53115	GO:0003677
P53115	GO:0000793
P53115	GO:0006338
P53115	GO:0006352
P53115	GO:0006334
P53115	GO:0044444
P53115	GO:0005524
P53115	GO:0016584
P32524	GO:0044238
P32524	GO:0043283
P33336	GO:0006810
P33336	GO:0044267
P33336	GO:0016301
P33336	GO:0005515
P33336	GO:0016773
P33336	GO:0016787
P33336	GO:0043167
P33336	GO:0044424
P33336	GO:0003676
P33336	GO:0006350
P33336	GO:0007165
P33336	GO:0005215
P33336	GO:0050794
P54839	GO:0005625
P54839	GO:0004421
P54839	GO:0006084
P54839	GO:0005739
P12294	GO:0004129
P12294	GO:0004519
P12294	GO:0003677
P12294	GO:0006314
P12294	GO:0016020
P12294	GO:0006118
P15180	GO:0003676
P15180	GO:0005625
P15180	GO:0005739
P15180	GO:0004824
P15180	GO:0005524
P15180	GO:0006430
P17255	GO:0009536
P17255	GO:0046933
P17255	GO:0042624
P17255	GO:0016469
P17255	GO:0016539
P17255	GO:0046872
P17255	GO:0046961
P17255	GO:0003677
P17255	GO:0015986
P17255	GO:0004519
P17255	GO:0005887
P17255	GO:0005524
P38758	GO:0016491
P39109	GO:0008514
P39109	GO:0042626
P39109	GO:0031088
P39109	GO:0004872
P39109	GO:0006811
P39109	GO:0005624
P39109	GO:0005524
P39109	GO:0042493
P39109	GO:0005887
P53622	GO:0004871
P53622	GO:0005515
P53622	GO:0006891
P53622	GO:0008565
P53622	GO:0005792
P53622	GO:0006605
P53622	GO:0005615
P53622	GO:0044238
P53622	GO:0044237
P53622	GO:0003677
P53622	GO:0030126
P53622	GO:0006890
P53622	GO:0003824
P53622	GO:0005625
P53622	GO:0030157
P32580	GO:0008026
P32580	GO:0003676
P32580	GO:0044444
P32580	GO:0005524
P47182	GO:0016491
P48445	GO:0018271
P29478	GO:0005786
P29478	GO:0006605
P29478	GO:0008312
P38353	GO:0009306
P38353	GO:0016020
P38353	GO:0015450
P52867	GO:0043231
P52867	GO:0044238
P52867	GO:0044444
P52867	GO:0016757
P52867	GO:0043170
P52867	GO:0050875
P52867	GO:0016020
P25375	GO:0005829
P25375	GO:0005488
P25375	GO:0044237
P25375	GO:0005739
P25375	GO:0044238
P25375	GO:0004222
P25375	GO:0004244
P14922	GO:0043283
P14922	GO:0006351
P14922	GO:0016301
P14922	GO:0030528
P14922	GO:0005515
P14922	GO:0016773
P14922	GO:0003676
P14922	GO:0007242
P14922	GO:0045449
P14922	GO:0008233
P14922	GO:0005634
P38860	GO:0005488
P34758	GO:0030528
P34758	GO:0003676
P34758	GO:0006350
P34758	GO:0007165
P34758	GO:0050789
P34758	GO:0043229
P34758	GO:0003824
P34758	GO:0043170
P43633	GO:0005488
P43633	GO:0005575
P43633	GO:0007582
P15790	GO:0043231
P15790	GO:0006468
P15790	GO:0000080
P15790	GO:0005057
P15790	GO:0005515
P15790	GO:0009648
P15790	GO:0004713
P15790	GO:0007286
P15790	GO:0007165
P15790	GO:0004682
P15790	GO:0000074
P15790	GO:0010229
P15790	GO:0044444
P15790	GO:0005524
P53320	GO:0006810
P53320	GO:0005488
P53320	GO:0005739
P53320	GO:0005215
P53320	GO:0016020
P89886	GO:0003723
P89886	GO:0005622
P89886	GO:0008284
P89886	GO:0000074
P21375	GO:0044238
P21375	GO:0000104
P21375	GO:0006118
P21826	GO:0006099
P21826	GO:0004474
P21826	GO:0006097
P16649	GO:0051234
P16649	GO:0006464
P16649	GO:0044430
P16649	GO:0015630
P16649	GO:0016787
P16649	GO:0005488
P23900	GO:0006464
P23900	GO:0050874
P23900	GO:0006810
P23900	GO:0016301
P23900	GO:0016773
P23900	GO:0044425
P23900	GO:0009628
P23900	GO:0005215
P23900	GO:0005488
P32325	GO:0003674
P05745	GO:0005840
P05745	GO:0003735
P05745	GO:0006412
P05745	GO:0009536
P50086	GO:0043229
P50086	GO:0043234
P50086	GO:0016043
P50086	GO:0005515
P50086	GO:0044444
P00830	GO:0046933
P00830	GO:0047624
P00830	GO:0008553
P00830	GO:0042777
P00830	GO:0005754
P00830	GO:0046872
P00830	GO:0046961
P00830	GO:0005524
P00830	GO:0005515
P00830	GO:0042829
P37296	GO:0015992
P37296	GO:0006955
P37296	GO:0016021
P37296	GO:0005215
P37296	GO:0003824
P31109	GO:0005764
P31109	GO:0016023
P31109	GO:0000139
P31109	GO:0005624
P31109	GO:0006461
P31109	GO:0006944
P31109	GO:0005769
P31109	GO:0006904
P31109	GO:0005515
P31109	GO:0005887
P32381	GO:0043531
P32381	GO:0030240
P32381	GO:0009536
P32381	GO:0005865
P32381	GO:0001725
P32381	GO:0005524
P32381	GO:0005884
P32381	GO:0017022
P32381	GO:0005198
P32381	GO:0035267
P40445	GO:0044464
P40445	GO:0003674
P28006	GO:0004721
P28006	GO:0050875
P28006	GO:0044238
P28006	GO:0005575
P28006	GO:0005488
P09950	GO:0006783
P09950	GO:0003870
P09950	GO:0016769
P09950	GO:0044464
P25627	GO:0016740
P53930	GO:0003700
P53930	GO:0005634
P53930	GO:0006355
P21524	GO:0005971
P21524	GO:0006260
P21524	GO:0016023
P21524	GO:0045045
P21524	GO:0005524
P21524	GO:0004748
P21524	GO:0005739
P36126	GO:0043231
P36126	GO:0005488
P36126	GO:0007264
P36126	GO:0044444
P36126	GO:0016787
P36126	GO:0006643
P36126	GO:0016020
P22336	GO:0006260
P22336	GO:0003677
P22336	GO:0005634
P02557	GO:0008233
P02557	GO:0045298
P02557	GO:0046785
P02557	GO:0042288
P02557	GO:0042267
P02557	GO:0006508
P02557	GO:0007018
P02557	GO:0003924
P02557	GO:0051082
P02557	GO:0005198
P02557	GO:0005737
P02557	GO:0016020
P02557	GO:0005525
P39012	GO:0003674
P39012	GO:0016021
P39012	GO:0007582
P39012	GO:0005783
P24871	GO:0007283
P24871	GO:0007141
P24871	GO:0007067
P24871	GO:0000074
P24871	GO:0003674
P24871	GO:0005634
P24871	GO:0005829
P39924	GO:0006810
P39924	GO:0051119
P39924	GO:0016020
P33296	GO:0006301
P33296	GO:0043231
P33296	GO:0004842
P33296	GO:0044444
P33296	GO:0004840
P33296	GO:0016020
P33296	GO:0006511
P41810	GO:0030126
P41810	GO:0005829
P41810	GO:0000139
P41810	GO:0006605
P41810	GO:0005515
P41810	GO:0048193
P38708	GO:0005625
P38708	GO:0004827
P38708	GO:0006461
P38708	GO:0005524
P38708	GO:0005737
P38708	GO:0006433
P03876	GO:0004129
P03876	GO:0003964
P03876	GO:0006118
P03876	GO:0016021
P03876	GO:0008380
P03876	GO:0005622
P03876	GO:0003677
P03876	GO:0006278
P03876	GO:0004519
P03876	GO:0003723
P03876	GO:0006314
P03876	GO:0006281
P39980	GO:0006810
P39980	GO:0016021
P39980	GO:0005215
P23250	GO:0008233
P23250	GO:0004672
P23250	GO:0016043
P23250	GO:0006259
P23250	GO:0006796
P23250	GO:0008104
P23250	GO:0046872
P23250	GO:0016791
P23250	GO:0006464
P23250	GO:0000166
P23250	GO:0017111
P23250	GO:0007264
P23250	GO:0005515
P23250	GO:0003676
P23250	GO:0044249
P23250	GO:0006810
P23250	GO:0045449
P23250	GO:0043169
P23250	GO:0005634
P23250	GO:0016020
P17261	GO:0016020
P17261	GO:0050875
P38764	GO:0016023
P38764	GO:0005488
P38764	GO:0045045
P38764	GO:0000074
P38764	GO:0005838
P38764	GO:0005739
P53178	GO:0043170
P53178	GO:0005488
P53178	GO:0044238
P53178	GO:0016740
P53629	GO:0044255
P53629	GO:0044464
P53629	GO:0004772
P33399	GO:0005737
P33399	GO:0016070
P33399	GO:0003723
P33399	GO:0043231
P33399	GO:0006810
P41913	GO:0044267
P41913	GO:0005515
P41913	GO:0044464
P41913	GO:0050794
P41913	GO:0008233
P08432	GO:0006596
P08432	GO:0004586
P08432	GO:0005575
P43537	GO:0006810
P43537	GO:0016020
P43537	GO:0044238
P43537	GO:0016787
P43537	GO:0044424
P43537	GO:0044237
P43537	GO:0005488
P38810	GO:0046907
P38810	GO:0005488
P38810	GO:0044444
P38810	GO:0016192
P38810	GO:0016020
P53224	GO:0016021
P53224	GO:0005783
P25381	GO:0044238
P25381	GO:0004289
P25381	GO:0048519
P53685	GO:0005515
P53685	GO:0019213
P53685	GO:0005677
P53685	GO:0006342
P53685	GO:0005737
P53685	GO:0006471
P53685	GO:0003950
P53685	GO:0046872
P53685	GO:0003677
P53685	GO:0005856
P53685	GO:0007519
P41058	GO:0003735
P41058	GO:0005843
P41058	GO:0006412
P41058	GO:0009536
P43593	GO:0004221
P43593	GO:0004197
P43593	GO:0006511
P30605	GO:0005351
P30605	GO:0016021
P30605	GO:0008643
P53731	GO:0005856
P53731	GO:0050875
P04386	GO:0005488
P04386	GO:0008150
P13712	GO:0043231
P13712	GO:0016043
P13712	GO:0003824
P13712	GO:0005488
P13712	GO:0006259
P07272	GO:0005488
P07272	GO:0008152
P07272	GO:0050875
P22137	GO:0009653
P22137	GO:0030125
P22137	GO:0004871
P22137	GO:0005515
P22137	GO:0006898
P22137	GO:0030132
P01095	GO:0003674
P38913	GO:0008152
P38913	GO:0016740
P53327	GO:0003676
P53327	GO:0005682
P53327	GO:0008026
P53327	GO:0005524
P53327	GO:0006350
P53327	GO:0000360
P42884	GO:0016491
P24719	GO:0006464
P24719	GO:0043234
P24719	GO:0004674
P24719	GO:0000166
P24719	GO:0007165
P24719	GO:0044424
P32331	GO:0005488
P32331	GO:0005743
P32331	GO:0046907
P32331	GO:0005215
P53834	GO:0005515
P19541	GO:0005488
P19541	GO:0009987
P40856	GO:0005488
P06102	GO:0005515
P06102	GO:0006139
P06102	GO:0019222
P06102	GO:0016043
P06102	GO:0043229
P06102	GO:0003824
P06102	GO:0043170
P08638	GO:0005488
P31115	GO:0006399
P31115	GO:0003824
P53890	GO:0005488
P32839	GO:0017111
P32839	GO:0006461
P32839	GO:0005524
P32839	GO:0005515
P32839	GO:0015980
P32839	GO:0005750
P36086	GO:0009987
P36086	GO:0008152
P36086	GO:0016491
P51401	GO:0005840
P51401	GO:0003735
P51401	GO:0003723
P51401	GO:0006412
P51401	GO:0009536
P51401	GO:0005739
P51862	GO:0051234
P51862	GO:0004871
P51862	GO:0016772
P51862	GO:0005515
P51862	GO:0035023
P51862	GO:0006355
P51862	GO:0044424
P51862	GO:0000902
P51862	GO:0005089
P53937	GO:0005840
P53937	GO:0003735
P53937	GO:0003723
P53937	GO:0006412
P32895	GO:0046872
P32895	GO:0009116
P32895	GO:0016978
P32895	GO:0004749
P32895	GO:0009156
P32895	GO:0004857
P40047	GO:0004030
P40047	GO:0005099
P40047	GO:0009058
P40047	GO:0006629
P40047	GO:0006776
P40047	GO:0006081
P40047	GO:0004028
P40047	GO:0009055
P40047	GO:0006066
P40047	GO:0009258
P40047	GO:0005497
P40047	GO:0005975
P40047	GO:0005737
P40047	GO:0004029
P40959	GO:0005737
P40959	GO:0005488
P40959	GO:0006897
P36132	GO:0008270
P36132	GO:0005739
P36132	GO:0008450
P36132	GO:0006508
P36132	GO:0016740
P38207	GO:0006281
P38207	GO:0004519
P38207	GO:0046914
P38207	GO:0044424
P32490	GO:0043231
P32490	GO:0007254
P32490	GO:0043065
P32490	GO:0004674
P32490	GO:0042221
P32490	GO:0005524
P32490	GO:0046983
P32490	GO:0000287
P32490	GO:0051234
P32490	GO:0005737
P32490	GO:0006950
P32490	GO:0006468
P33753	GO:0005488
P33753	GO:0006139
P33753	GO:0008168
P33753	GO:0043283
P40554	GO:0006790
P49167	GO:0005840
P49167	GO:0003735
P49167	GO:0006412
P41817	GO:0007507
P41817	GO:0000122
P41817	GO:0003714
P41817	GO:0044444
P41817	GO:0003700
P41817	GO:0003704
P41817	GO:0005634
P38714	GO:0005737
P38714	GO:0004812
P38714	GO:0006418
P38714	GO:0017076
P53128	GO:0008015
P53128	GO:0005488
P53128	GO:0006555
P53128	GO:0004489
P03882	GO:0004519
P39987	GO:0009986
P39987	GO:0006457
P39987	GO:0005524
P39987	GO:0006916
P39987	GO:0051082
P39987	GO:0005739
P34160	GO:0003723
P34160	GO:0006396
P27810	GO:0004377
P27810	GO:0006486
P27810	GO:0016020
P21182	GO:0006596
P21182	GO:0016831
P14832	GO:0003723
P14832	GO:0008536
P14832	GO:0005739
P14832	GO:0006457
P14832	GO:0016023
P14832	GO:0046872
P14832	GO:0006606
P14832	GO:0045449
P14832	GO:0009536
P14832	GO:0005643
P14832	GO:0046790
P14832	GO:0005624
P14832	GO:0003755
P14832	GO:0045069
P14832	GO:0045045
P14832	GO:0051082
P14832	GO:0016018
P14832	GO:0005783
P53184	GO:0008152
P53184	GO:0003824
P43543	GO:0003824
P38817	GO:0016192
P38817	GO:0005768
P38817	GO:0005515
P38817	GO:0044431
P38817	GO:0016020
P53691	GO:0006608
P53691	GO:0003723
P53691	GO:0006457
P53691	GO:0045449
P53691	GO:0008380
P53691	GO:0005624
P53691	GO:0003755
P53691	GO:0006461
P53691	GO:0005681
P53691	GO:0045069
P53691	GO:0051082
P53691	GO:0016018
P53691	GO:0005654
P53691	GO:0005783
P28274	GO:0006221
P28274	GO:0042493
P28274	GO:0003883
P28274	GO:0009536
P38873	GO:0005488
Q00245	GO:0001525
Q00245	GO:0005515
Q00245	GO:0007155
Q00245	GO:0030031
Q00245	GO:0005525
Q00245	GO:0030041
Q00245	GO:0031529
Q00245	GO:0008284
Q00245	GO:0048261
Q00245	GO:0007015
Q00245	GO:0035025
Q00245	GO:0000074
Q00245	GO:0008333
Q00245	GO:0012505
Q00245	GO:0003924
Q00245	GO:0005886
Q00245	GO:0010008
P07279	GO:0003735
P07279	GO:0003723
P07279	GO:0006412
P07279	GO:0005842
P07279	GO:0009536
P42834	GO:0043231
P42834	GO:0044237
P42834	GO:0005515
P42834	GO:0044444
P42834	GO:0043170
P42834	GO:0015031
P42834	GO:0016020
P39731	GO:0050875
P40355	GO:0008152
P40355	GO:0003674
P35178	GO:0044444
P35178	GO:0044237
P35178	GO:0003674
P35178	GO:0005634
P14126	GO:0005730
P14126	GO:0003735
P14126	GO:0003723
P14126	GO:0006412
P14126	GO:0005842
P14126	GO:0009536
P16661	GO:0009058
P16661	GO:0044464
P16661	GO:0004578
P38064	GO:0005840
P38064	GO:0003735
P38064	GO:0006412
P53840	GO:0007582
P19097	GO:0004312
P19097	GO:0016491
P19097	GO:0008897
P19097	GO:0000287
P19097	GO:0006633
P32799	GO:0005740
P32799	GO:0006118
P32799	GO:0004129
P11747	GO:0016251
P11747	GO:0006351
P11747	GO:0005515
P11747	GO:0005669
P11747	GO:0003700
P38110	GO:0043231
P38110	GO:0006468
P38110	GO:0005515
P38110	GO:0004428
P38110	GO:0007165
P38110	GO:0009628
P38110	GO:0000074
P38110	GO:0044444
P38110	GO:0006259
P35731	GO:0008152
P35731	GO:0016491
O42831	GO:0030955
O42831	GO:0007601
O42831	GO:0006177
O42831	GO:0003938
P47042	GO:0006464
P47042	GO:0006139
P47042	GO:0004672
P47042	GO:0044424
P47042	GO:0007165
P47042	GO:0005488
P53943	GO:0006810
P53943	GO:0016021
P53943	GO:0005216
P40504	GO:0003824
P40965	GO:0043231
P40965	GO:0006281
P40965	GO:0007126
P40965	GO:0003676
P14736	GO:0005488
P87108	GO:0008270
P87108	GO:0005744
P87108	GO:0045039
P87108	GO:0042719
P87108	GO:0007605
P38213	GO:0016772
P38213	GO:0044238
P38213	GO:0016787
P38213	GO:0005575
P38213	GO:0009987
P38213	GO:0005488
P53088	GO:0005554
P39937	GO:0043229
P39937	GO:0005488
P39937	GO:0044267
P39937	GO:0003824
P32497	GO:0006413
P32497	GO:0003676
P32497	GO:0044444
P48361	GO:0003674
P48361	GO:0008150
P34110	GO:0044464
P07991	GO:0005739
P07991	GO:0004587
P07991	GO:0007601
P07991	GO:0006520
P07991	GO:0030170
P38720	GO:0009051
P38720	GO:0005515
P38720	GO:0004616
P38720	GO:0050661
P38720	GO:0006118
P39081	GO:0044446
P39081	GO:0004672
P39081	GO:0006259
P39081	GO:0006796
P39081	GO:0030528
P39081	GO:0006464
P39081	GO:0007165
P39081	GO:0005515
P39081	GO:0050794
P39081	GO:0003676
P39081	GO:0043231
P39081	GO:0006350
P39081	GO:0016788
P39993	GO:0016192
P39993	GO:0043231
P39993	GO:0004871
P39993	GO:0007229
P39993	GO:0005086
P39993	GO:0032012
P39993	GO:0016043
P39993	GO:0007155
P39993	GO:0005515
P39993	GO:0044444
P39993	GO:0045045
P39993	GO:0016020
P47145	GO:0044238
P47145	GO:0003824
P47145	GO:0044248
P54858	GO:0005488
P54858	GO:0044237
P54858	GO:0044238
P34167	GO:0003676
P06775	GO:0015359
P06775	GO:0006865
P06775	GO:0016021
P57744	GO:0008270
P57744	GO:0005744
P57744	GO:0045039
P57744	GO:0042719
P57744	GO:0007399
P57744	GO:0007605
P38316	GO:0005737
P38316	GO:0006915
P38316	GO:0006914
P38777	GO:0016788
P33401	GO:0043231
P33401	GO:0044444
P33401	GO:0006096
P33401	GO:0006094
P33401	GO:0004614
P33401	GO:0005198
P40202	GO:0006825
P40202	GO:0005507
P40202	GO:0004785
P40202	GO:0005375
P40202	GO:0044464
P40202	GO:0006801
P38823	GO:0005488
P31383	GO:0006464
P31383	GO:0006796
P31383	GO:0016787
P31383	GO:0031323
P31383	GO:0007165
P31383	GO:0005488
P31383	GO:0044444
P48510	GO:0005737
P48510	GO:0005515
P48510	GO:0006464
P46943	GO:0006413
P46943	GO:0005525
P46943	GO:0003743
P46943	GO:0005739
P53744	GO:0006810
P53744	GO:0005215
P53744	GO:0044464
P48567	GO:0004730
P48567	GO:0008033
P27515	GO:0044237
P27515	GO:0009058
P27515	GO:0004849
P27515	GO:0005622
P27515	GO:0044238
P27515	GO:0005524
P07285	GO:0008652
P07285	GO:0006568
P07285	GO:0016757
P42840	GO:0003824
P42840	GO:0050875
P17423	GO:0004413
P17423	GO:0006566
P17423	GO:0016310
P17423	GO:0005524
P25036	GO:0044238
P25036	GO:0004289
P25036	GO:0005488
P40361	GO:0006163
P40361	GO:0003824
P61864	GO:0007411
P61864	GO:0030528
P61864	GO:0045941
P61864	GO:0005515
P61864	GO:0008270
P61864	GO:0004252
P61864	GO:0005840
P61864	GO:0008026
P61864	GO:0030433
P61864	GO:0019082
P61864	GO:0048167
P61864	GO:0003676
P61864	GO:0004842
P61864	GO:0016567
P61864	GO:0006412
P61864	GO:0003735
P61864	GO:0042062
P61864	GO:0005634
P61864	GO:0005524
P61864	GO:0007049
P28834	GO:0006102
P28834	GO:0005488
P28834	GO:0016652
P28834	GO:0005739
P28834	GO:0004449
P28834	GO:0009055
P28834	GO:0006099
P38070	GO:0006468
P38070	GO:0006139
P38070	GO:0000166
P38070	GO:0007275
P38070	GO:0050896
P38070	GO:0004674
P38070	GO:0005622
P38070	GO:0007165
P38070	GO:0004872
P24280	GO:0043231
P24280	GO:0006810
P24280	GO:0005488
P24280	GO:0044237
P24280	GO:0044238
P24280	GO:0044444
P24280	GO:0005215
P06115	GO:0006979
P06115	GO:0006118
P06115	GO:0004096
P35691	GO:0045298
P35691	GO:0005509
P35691	GO:0005771
P35691	GO:0005615
P35691	GO:0006916
P35691	GO:0006816
P35691	GO:0006874
P35691	GO:0005554
P42943	GO:0006457
P42943	GO:0005524
P42943	GO:0000074
P42943	GO:0051082
P42943	GO:0009536
P33202	GO:0005515
P33202	GO:0044424
P33202	GO:0016567
P33202	GO:0003824
P40464	GO:0006810
P40464	GO:0005488
P40464	GO:0031966
P40464	GO:0005215
P00445	GO:0005507
P00445	GO:0015680
P00445	GO:0005625
P00445	GO:0004785
P00445	GO:0005375
P00445	GO:0009536
P00445	GO:0006801
P00445	GO:0007399
P17121	GO:0030528
P17121	GO:0005100
P17121	GO:0006350
P17121	GO:0007242
P17121	GO:0043229
P17121	GO:0005070
P38624	GO:0005839
P38624	GO:0019882
P38624	GO:0004298
P38624	GO:0030333
P38624	GO:0006511
P38624	GO:0009536
P32447	GO:0042393
P32447	GO:0016585
P32447	GO:0016023
P32447	GO:0003824
P32447	GO:0006334
P32447	GO:0045045
P32447	GO:0006281
P19657	GO:0008553
P19657	GO:0016021
P19657	GO:0008152
P19657	GO:0005524
P19657	GO:0044444
P19657	GO:0015992
P40510	GO:0006564
P40510	GO:0051287
P40510	GO:0016616
P40971	GO:0003677
P40971	GO:0006350
P14291	GO:0005488
P14742	GO:0005737
P14742	GO:0006112
P14742	GO:0005529
P14742	GO:0006002
P14742	GO:0016051
P14742	GO:0006810
P14742	GO:0004360
P14742	GO:0030288
P14742	GO:0005215
P36145	GO:0003702
P36145	GO:0006367
P36145	GO:0005673
P53094	GO:0005575
P53094	GO:0003674
P53094	GO:0008150
P39943	GO:0007427
P39943	GO:0016204
P39943	GO:0008270
P39943	GO:0007420
P39943	GO:0007623
P39943	GO:0000122
P39943	GO:0003714
P39943	GO:0007422
P39943	GO:0042440
P39943	GO:0003700
P39943	GO:0008284
P39943	GO:0003713
P39943	GO:0005634
P04650	GO:0007283
P04650	GO:0003735
P04650	GO:0006412
P04650	GO:0005842
P04650	GO:0005739
P40106	GO:0008152
P40106	GO:0003824
P40567	GO:0003676
P40567	GO:0005686
P40567	GO:0005515
P40567	GO:0000398
P25298	GO:0006397
P25298	GO:0005622
P25298	GO:0005488
P06781	GO:0019210
P06781	GO:0001525
P06781	GO:0004871
P06781	GO:0030225
P06781	GO:0005515
P06781	GO:0007155
P06781	GO:0030175
P06781	GO:0005525
P06781	GO:0015031
P06781	GO:0030041
P06781	GO:0043124
P06781	GO:0031529
P06781	GO:0031274
P06781	GO:0008284
P06781	GO:0048261
P06781	GO:0043123
P06781	GO:0031333
P06781	GO:0035025
P06781	GO:0000074
P06781	GO:0008333
P06781	GO:0030032
P06781	GO:0012505
P06781	GO:0003924
P06781	GO:0005886
P06781	GO:0010008
P06781	GO:0007163
P49687	GO:0006810
P49687	GO:0016043
P49687	GO:0005622
P49687	GO:0005488
P53197	GO:0008047
P53197	GO:0005515
P53197	GO:0044444
P53197	GO:0005819
P53197	GO:0000074
P53197	GO:0003824
P53197	GO:0005680
P53197	GO:0006511
P40209	GO:0016043
P40209	GO:0006259
P40209	GO:0016773
P40209	GO:0007165
P40209	GO:0008270
P40209	GO:0005515
P40209	GO:0044267
P40209	GO:0003700
P40209	GO:0006810
P40209	GO:0043565
P40209	GO:0016301
P40209	GO:0005634
P40209	GO:0016788
P40209	GO:0006355
P43556	GO:0007165
P15703	GO:0004553
P15703	GO:0043169
P15703	GO:0005975
P52892	GO:0009058
P52892	GO:0008483
P52892	GO:0006807
P52892	GO:0044238
P52892	GO:0016847
P52892	GO:0019752
P52892	GO:0044464
P53243	GO:0048731
P53243	GO:0016204
P53243	GO:0003676
P53243	GO:0046872
P53243	GO:0006355
P53243	GO:0042440
P53243	GO:0016564
P53243	GO:0008284
P53243	GO:0005634
P20486	GO:0008283
P20486	GO:0005515
P20486	GO:0016538
P20486	GO:0000079
P30624	GO:0043231
P30624	GO:0016874
P30624	GO:0008152
P30624	GO:0044444
P30624	GO:0016020
P38886	GO:0000502
P52488	GO:0008642
P52488	GO:0005488
P52488	GO:0006464
P53750	GO:0016787
P53750	GO:0044464
P53750	GO:0044237
P20081	GO:0030674
P20081	GO:0006457
P20081	GO:0004872
P20081	GO:0003755
P20081	GO:0043123
P20081	GO:0005528
P20081	GO:0030288
P20081	GO:0006936
P20081	GO:0005783
P42847	GO:0005840
P42847	GO:0003735
P42847	GO:0006412
P38932	GO:0016192
P38932	GO:0005764
P38932	GO:0003674
P38932	GO:0006954
P38932	GO:0045045
P38932	GO:0006886
P38932	GO:0005798
P17890	GO:0005488
P17890	GO:0005622
P17890	GO:0003824
P17890	GO:0006350
P25042	GO:0006357
P25042	GO:0008584
P25042	GO:0003700
P25042	GO:0003713
P25042	GO:0003702
P39744	GO:0005554
P04451	GO:0006412
P04451	GO:0005840
P04451	GO:0005739
P04451	GO:0006355
P04451	GO:0003735
P04451	GO:0007165
P04451	GO:0006610
P22202	GO:0005625
P22202	GO:0005739
P22202	GO:0006457
P22202	GO:0042623
P22202	GO:0007286
P22202	GO:0009408
P22202	GO:0009986
P22202	GO:0006916
P22202	GO:0005524
P22202	GO:0051082
P22202	GO:0006986
P22202	GO:0006402
P22202	GO:0005783
P22202	GO:0007140
P22202	GO:0005634
P38077	GO:0046933
P38077	GO:0015986
P38077	GO:0046961
P38077	GO:0005753
P38989	GO:0005515
P38989	GO:0051276
P38989	GO:0005737
P38989	GO:0007067
P38989	GO:0007059
P38989	GO:0000228
P38989	GO:0016887
P38989	GO:0005524
P38989	GO:0000796
P31539	GO:0008233
P31539	GO:0005622
P31539	GO:0005524
P31539	GO:0019538
P31539	GO:0017111
P31539	GO:0008134
P31539	GO:0006355
P32350	GO:0003712
P32350	GO:0004674
P32350	GO:0051242
P32350	GO:0006355
P32350	GO:0005524
P32350	GO:0004715
P32350	GO:0000074
P32350	GO:0008283
P32350	GO:0005634
P32350	GO:0006468
P53853	GO:0019538
P53853	GO:0003674
P53853	GO:0006325
P53853	GO:0044424
P32801	GO:0005488
P32801	GO:0044237
P32801	GO:0004672
P32801	GO:0005622
P32801	GO:0044238
P40414	GO:0005198
P40414	GO:0005515
P40414	GO:0044430
P40414	GO:0051239
P40414	GO:0046872
P40414	GO:0016192
P40414	GO:0008289
P40414	GO:0046907
P40414	GO:0003824
P40414	GO:0044444
P36049	GO:0044430
P36049	GO:0006996
P36049	GO:0005488
P50101	GO:0043231
P50101	GO:0004221
P50101	GO:0005488
P50101	GO:0004197
P50101	GO:0006511
P00856	GO:0015986
P00856	GO:0016469
P00856	GO:0016820
P38123	GO:0005488
P38123	GO:0044237
P38123	GO:0044238
P38123	GO:0044464
P38123	GO:0003824
P27680	GO:0008171
P27680	GO:0006744
P27680	GO:0008757
P27680	GO:0008425
P41733	GO:0006506
P41733	GO:0016021
P41733	GO:0005789
[truncated: 13,936 more rows]
