# Supplementary material for: Rapid Annotation of Anonymous Sequences from Genome Projects Using Semantic Similarities and a Weighting Scheme in Gene Ontology
Source: PLoS One. 2009 Feb 27;4(2):e4619. doi: 10.1371/journal.pone.0004619 (PMC2645684; doi:10.1371/journal.pone.0004619)
Supplement: Table S2 — Complete results for “molecular function, “biological process” and “cellular components” produced by ARGOT for both “ARGOT” and “ARGOT W/O” tests (0.11 MB XLS) [file pone.0004619.s007.xls]

## Sheet: Molecular Function WO
Results refer to "molecular function" of the test "ARGOT W/O" (ARGOT without: query protein is discarded from the protein databank)
AC	GO term	GO description	Total Score	Internal Confidence	Absolute Confidence
O13851	GO:0016740	transferase activity	14.0522	0.715348	0.110829
	GO:0000010	trans-hexaprenyltranstransferase activity	6.35164	0.111551	0.0822179
	GO:0046982	protein heterodimerization activity	1.68337	0.0440087	0.0763286
	GO:0005515	protein binding	1.41823	0.0260642	0.0763286
	GO:0050347	trans-octaprenyltranstransferase activity	0.968933	0.0272518	0.0763286
	GO:0004311	farnesyltranstransferase activity	0	0.0117741	0.0580648
O14185	GO:0003779	actin binding	5.10624	0.0992064	0.105181
	GO:0051015	actin filament binding	0.582764	0.0992064	0.105181
	GO:0030674	protein binding, bridging	0.573851	0.0260007	0.105181
O14368	GO:0003824	catalytic activity	0.282387	0.0195014	0.0763286
	GO:0016491	oxidoreductase activity	0.00687327	0.0195014	0.0763286
	GO:0005488	binding	0.00359133	0.0195014	0.0763286
O42971	GO:0005515	protein binding	20.3886	0.978477	0.194441
	GO:0004842	ubiquitin-protein ligase activity	0.0806773	0.0215228	0.177769
O43091	GO:0016740	transferase activity	14.0209	0.750329	0.5
	GO:0000010	trans-hexaprenyltranstransferase activity	4.34338	0.0833699	0.383333
	GO:0050347	trans-octaprenyltranstransferase activity	3.10782	0.0566038	0.411111
	GO:0005515	protein binding	1.06896	0.0280825	0.383333
	GO:0046982	protein heterodimerization activity	0.831255	0.030057	0.383333
	GO:0048045	trans-pentaprenyltranstransferase activity	0.339312	0.0190873	0.483333
O59793	GO:0005515	protein binding	0.993373	0.0452647	0.0189517
	GO:0005525	GTP binding	0	0.00219125	0.000917447
	GO:0003924	GTPase activity	0	0.00219125	0.000917447
	GO:0003743	translation initiation factor activity	0	0.00219125	0.000917447
O74335	GO:0005096	GTPase activator activity	6.78731	0.117456	0.216666
	GO:0005100	Rho GTPase activator activity	2.02394	0.117456	0.216666
	GO:0005515	protein binding	0.0882159	0.0213175	0.122063
O74467	GO:0005488	binding	0.617705	0.0309386	0.110829
	GO:0016740	transferase activity	0.59201	0.0226524	0.0517283
	GO:0008270	zinc ion binding	0.262574	0.0258856	0.110829
	GO:0008168	methyltransferase activity	0.142756	0.0226524	0.0517283
	GO:0005515	protein binding	0	0.0090318	0.0386694
O74803	GO:0003684	damaged DNA binding	28.916	0.931381	0.338889
	GO:0005515	protein binding	0.576517	0.0343096	0.233333
	GO:0030674	protein binding, bridging	0	0.0175732	0.233333
	GO:0003697	single-stranded DNA binding	0	0.0167364	0.222222
O94436	GO:0003743	translation initiation factor activity	7.98464	0.160297	0.283333
	GO:0004406	H3/H4 histone acetyltransferase activity	1.7381	0.0356656	0.25
	GO:0005515	protein binding	1.69802	0.0398919	0.25
	GO:0016407	acetyltransferase activity	1.32462	0.00834223	0.25
	GO:0016251	general RNA polymerase II transcription factor activity	0.75524	0.0273234	0.25
	GO:0042802	identical protein binding	0.602407	0.0273234	0.25
P36618	GO:0005097	Rab GTPase activator activity	21.8	0.957882	0.411111
	GO:0005515	protein binding	0.112958	0.0268232	0.272222
	GO:0005509	calcium ion binding	0	0.0038237	0.0452574
	GO:0005524	ATP binding	0	0.0038237	0.0452574
	GO:0004672	protein kinase activity	0	0.0038237	0.0452574
	GO:0004713	protein tyrosine kinase activity	0	0.00764741	0.0452574
P91745	GO:0008061	chitin binding	25.5131	0.85481	0.344444
	GO:0005515	protein binding	1.89332	0.14519	0.194441
Q10235	GO:0042624	ATPase activity, uncoupled	0	0.0135334	0.105181
	GO:0005515	protein binding	0	0.0178619	0.138822
Q10282	GO:0004871	signal transducer activity	2.79538	0.0987137	0.377778
Q10434	GO:0003779	actin binding	28.3148	0.948977	0.188884
	GO:0051015	actin filament binding	0	0.948977	0.127658
Q54EY2	GO:0003743	translation initiation factor activity	14.4045	0.310302	0.477778
	GO:0005085	guanyl-nucleotide exchange factor activity	4.26507	0.0899839	0.477778
	GO:0005515	protein binding	2.6172	0.100875	0.477778
	GO:0005525	GTP binding	2.57479	0.179968	0.477778
	GO:0005524	ATP binding	1.85301	0.179968	0.477778
Q54XY1	GO:0016787	hydrolase activity	11.5739	0.463968	0.21111
	GO:0005488	binding	1.51899	0.0811935	0.0452574
	GO:0004622	lysophospholipase activity	1.42472	0.0511339	0.0320134
	GO:0005515	protein binding	1.20554	0.051201	0.0452574
	GO:0047499	calcium-independent phospholipase A2 activity	0.628539	0.0395358	0.0320134
	GO:0005524	ATP binding	0	0.00919722	0.0253865
Q55DY7	GO:0004298	threonine endopeptidase activity	21.2673	0.376245	0.261111
	GO:0008233	peptidase activity	18.8373	0.603448	0.261111
	GO:0004175	endopeptidase activity	12.4297	0.603448	0.261111
	GO:0004221	ubiquitin thiolesterase activity	0	0.00670492	0.194441
	GO:0008270	zinc ion binding	0	0.00670492	0.194441
	GO:0005515	protein binding	0	0.00689652	0.199998
Q801X7	GO:0005529	sugar binding	30.8217	0.833221	0.122063
	GO:0005515	protein binding	1.59362	0.0631238	0.110829
	GO:0004871	signal transducer activity	1.00974	0.0631238	0.0703511
	GO:0016936	galactoside binding	0.728006	0.833221	0.110829
	GO:0043236	laminin binding	0.645386	0.0265969	0.110829
	GO:0005534	galactose binding	0	0.0139345	0.0580648
Q8WZJ9	GO:0005351	sugar:hydrogen symporter activity	8.62368	0.407189	0.305556
Q92373	GO:0003676	nucleic acid binding	14.3958	0.926893	0.199998
	GO:0005515	protein binding	0.873988	0.0576492	0.105181
	GO:0003677	DNA binding	0.38404	0.926893	0.166652
	GO:0003697	single-stranded DNA binding	0	0.0154576	0.105181
Q9LNF2	GO:0030599	pectinesterase activity	30.3364	0.471762	0.155528
	GO:0004857	enzyme inhibitor activity	27.1852	0.471762	0.155528
	GO:0046910	pectinesterase inhibitor activity	5.0274	0.0564769	0.155528
Q9RC23	GO:0004633	phosphopantothenoylcysteine decarboxylase activity	10.6939	0.138839	0.105181
	GO:0016829	lyase activity	9.8189	0.147268	0.105181
	GO:0004632	phosphopantothenate--cysteine ligase activity	8.44882	0.111769	0.105181
	GO:0016874	ligase activity	7.54622	0.111769	0.105181
Q9US59	GO:0004713	protein tyrosine kinase activity	9.21027	0.393736	0.0189517
	GO:0005515	protein binding	6.44468	0.128167	0.0189517
	GO:0000166	nucleotide binding	4.89588	0.098434	0.0189517
	GO:0005524	ATP binding	3.71279	0.098434	0.0189517
	GO:0004715	non-membrane spanning protein tyrosine kinase activity	1.67125	0.118104	0.0189517
	GO:0005089	Rho guanyl-nucleotide exchange factor activity	1.39968	0.0373008	0.0189517
Q9USH7	GO:0005515	protein binding	24.5145	0.702923	0.288889
	GO:0005484	SNAP receptor activity	16.0898	0.287838	0.172211
	GO:0042302	structural constituent of cuticle	0	0.00923912	0.0995055
Q9UST6	GO:0005515	protein binding	0.173114	0.0056225	0.00770195
	GO:0042802	identical protein binding	0	0.0056225	0.00770195
	GO:0005200	structural constituent of cytoskeleton	0	0.0056225	0.00770195
Q9UT48	GO:0003743	translation initiation factor activity	13.8345	0.33722	0.316667
	GO:0004523	ribonuclease H activity	0.431008	0.0275539	0.3
	GO:0005515	protein binding	0.223863	0.0265239	0.149963
Q9Y7Q6	GO:0008270	zinc ion binding	6.52872	0.180947	0.172211
	GO:0003824	catalytic activity	5.2774	0.173161	0.172211
	GO:0016787	hydrolase activity	3.87693	0.173161	0.172211
	GO:0016740	transferase activity	0.61692	0.0167676	0.0189517
	GO:0005515	protein binding	0	0.00259535	0.00770195
	GO:0018024	histone-lysine N-methyltransferase activity	0	0.00778605	0.00770195

## Sheet: Biological Process WO
Results refer to "biological process" of the test "ARGOT W/O" (ARGOT without: query protein is discarded from the protein databank)
AC	GO term	GO description	Total Score	Internal Confidence	Absolute Confidence
O13851	GO:0008299	isoprenoid biosynthetic process	14.6541	0.835559	0.110829
	GO:0006744	ubiquinone biosynthetic process	1.39062	0.0823812	0.0763286
	GO:0015979	photosynthesis	0.173109	0.02818	0.0642685
	GO:0042176	regulation of protein catabolic process	0.149222	0.0229215	0.0995055
	GO:0051290	protein heterotetramerization	0.0212018	0.0175826	0.0763286
O14185	GO:0007517	muscle development	5.30091	0.0912111	0.0822179
	GO:0031032	actomyosin structure organization and biogenesis	4.66933	0.0992487	0.0703511
	GO:0001300	chronological cell aging	0.796559	0.0260118	0.105181
	GO:0007015	actin filament organization	0.624963	0.0992487	0.105181
	GO:0007155	cell adhesion	0	0.0127926	0.0517283
	GO:0008360	regulation of cell shape	0	0.0127926	0.0517283
O14368	GO:0006950	response to stress	24.8349	0.864307	0.0880347
	GO:0008152	metabolic process	0.00221527	0.0202928	0.0763286
O42971	GO:0030071	regulation of mitotic metaphase/anaphase transition	31.8446	0.686941	0.194441
	GO:0007067	mitosis	2.85585	0.208706	0.183327
	GO:0000090	mitotic anaphase	0.056676	0.208706	0.177769
	GO:0051437	positive regulation of ubiquitin-protein ligase activity during mitotic cell cycle	0.0526395	0.208706	0.177769
	GO:0051436	negative regulation of ubiquitin-protein ligase activity during mitotic cell cycle	0.0519531	0.208706	0.177769
	GO:0000086	G2/M transition of mitotic cell cycle	0.0464667	0.208706	0.177769
O43091	GO:0008299	isoprenoid biosynthetic process	14.594	0.893476	0.5
	GO:0006744	ubiquinone biosynthetic process	0.977932	0.0672783	0.383333
	GO:0042176	regulation of protein catabolic process	0.0944231	0.0219164	0.477778
	GO:0051290	protein heterotetramerization	0	0.0173293	0.377778
O59793	GO:0007399	nervous system development	5.68053	0.130072	0.0253865
	GO:0008380	RNA splicing	3.73991	0.0930082	0.0253865
	GO:0006397	mRNA processing	3.33542	0.0911227	0.0253865
	GO:0006412	translation	0	0.00377103	0.000917447
	GO:0006413	translational initiation	0	0.00377103	0.000917447
O74335	GO:0007264	small GTPase mediated signal transduction	0.564415	0.914564	0.216666
	GO:0006506	GPI anchor biosynthetic process	0.544947	0.0317263	0.288889
	GO:0007275	multicellular organismal development	0.201433	0.0134349	0.0642685
	GO:0001525	angiogenesis	0	0.0134349	0.0642685
	GO:0030154	cell differentiation	0	0.0134349	0.0642685
	GO:0030037	actin filament reorganization during cell cycle	0	0.0134052	0.122063
O74467	UNKNOWN	-	-	-	-
O74803	GO:0043161	proteasomal ubiquitin-dependent protein catabolic process	9.28383	0.28514	0.338889
	GO:0006289	nucleotide-excision repair	7.17623	0.667966	0.338889
	GO:0006464	protein modification process	4.62342	0.667966	0.338889
	GO:0007283	spermatogenesis	0.753994	0.031305	0.233333
	GO:0030433	ER-associated protein catabolic process	0	0.28514	0.233333
	GO:0000718	nucleotide-excision repair, DNA damage removal	0	0.00502891	0.222222
O94436	GO:0006355	regulation of transcription, DNA-dependent	9.77969	0.752936	0.3
	GO:0016568	chromatin modification	1.90592	0.0955386	0.25
	GO:0006338	chromatin remodeling	0.698371	0.0955386	0.25
	GO:0016573	histone acetylation	0.341742	0.0955386	0.25
	GO:0006348	chromatin silencing at telomere	0	0.0955386	0.0763286
	GO:0043486	histone exchange	0	0.0955386	0.0386694
P36618	GO:0032313	regulation of Rab GTPase activity	22.0539	0.842485	0.411111
	GO:0007049	cell cycle	0.494007	0.0418193	0.272222
	GO:0051301	cell division	0.426041	0.0371252	0.272222
	GO:0031578	mitotic cell cycle spindle orientation checkpoint	0.230361	0.0418193	0.272222
	GO:0007096	regulation of exit from mitosis	0.191834	0.0418193	0.272222
	GO:0007067	mitosis	0.146007	0.0418193	0.272222
P91745	GO:0006030	chitin metabolic process	11.1356	1	0.344444
Q10235	GO:0006464	protein modification process	7.50657	0.264048	0.233333
	GO:0007399	nervous system development	1.33873	0.0979951	0.138822
	GO:0030154	cell differentiation	1.15234	0.0489976	0.138822
Q10282	GO:0007165	signal transduction	3.02595	0.0826446	0.377778
	GO:0000003	reproduction	1.498	0.0162785	0.361111
	GO:0009792	embryonic development ending in birth or egg hatching	0	0.032557	0.361111
	GO:0018991	oviposition	0	0.0162785	0.361111
	GO:0040011	locomotion	0	0.0162785	0.361111
	GO:0040013	negative regulation of locomotion	0	0.0162785	0.361111
Q10434	GO:0030036	actin cytoskeleton organization and biogenesis	19.6957	0.673419	0.188884
	GO:0051016	barbed-end actin filament capping	8.05553	0.221842	0.172211
	GO:0030837	negative regulation of actin filament polymerization	0	0.0120923	0.116454
	GO:0007015	actin filament organization	0	0.673419	0.116454
	GO:0035220	wing disc development	0	0.0120923	0.116454
	GO:0040007	growth	0	0.0115081	0.110829
Q54EY2	GO:0044237	cellular metabolic process	6.90379	0.434632	0.477778
	GO:0014003	oligodendrocyte development	3.76122	0.124322	0.477778
	GO:0001541	ovarian follicle development	3.44419	0.0621608	0.477778
	GO:0006413	translational initiation	2.88992	0.142822	0.477778
	GO:0009749	response to glucose stimulus	1.46338	0.0309571	0.472222
	GO:0043434	response to peptide hormone stimulus	1.4184	0.0309571	0.472222
Q54XY1	GO:0006629	lipid metabolic process	26.8602	0.580907	0.21111
	GO:0016042	lipid catabolic process	14.6443	0.580907	0.21111
	GO:0019953	sexual reproduction	1.87483	0.0371434	0.21111
	GO:0006631	fatty acid metabolic process	0.123628	0.580907	0.0320134
Q55DY7	GO:0006511	ubiquitin-dependent protein catabolic process	6.10686	0.949193	0.261111
	GO:0043161	proteasomal ubiquitin-dependent protein catabolic process	0	0.949193	0.194441
	GO:0051726	regulation of cell cycle	0	0.016619	0.194441
	GO:0006950	response to stress	0	0.0170939	0.199998
	GO:0030437	ascospore formation	0	0.0170939	0.199998
Q801X7	GO:0043123	positive regulation of I-kappaB kinase/NF-kappaB cascade	4.08577	0.0654963	0.0703511
	GO:0045445	myoblast differentiation	3.85223	0.0654963	0.0703511
	GO:0002040	sprouting angiogenesis	3.08126	0.0961379	0.110829
	GO:0042981	regulation of apoptosis	0.0360242	0.0175176	0.0703511
	GO:0006915	apoptosis	0.0329918	0.0175176	0.0703511
	GO:0007157	heterophilic cell adhesion	0	0.0144582	0.0580648
Q8WZJ9	GO:0008643	carbohydrate transport	12.4495	0.300728	0.305556
	GO:0015785	UDP-galactose transport	0	0.0145457	0.222222
Q92373	GO:0006260	DNA replication	3.23168	0.106268	0.105181
	GO:0006281	DNA repair	1.30022	0.106268	0.105181
	GO:0006261	DNA-dependent DNA replication	0	0.106268	0.105181
	GO:0000718	nucleotide-excision repair, DNA damage removal	0	0.0300057	0.105181
	GO:0016458	gene silencing	0	0.0145868	0.0995055
	GO:0006297	nucleotide-excision repair, DNA gap filling	0	0.0154189	0.105181
Q9LNF2	GO:0009860	pollen tube growth	8.97298	0.114072	0.155528
	GO:0042545	cell wall modification	2.33943	0.0527866	0.0642685
	GO:0006950	response to stress	1.00862	0.0471376	0.0642685
Q9RC23	UNKNOWN	-	-	-	-
Q9US59	GO:0006468	protein amino acid phosphorylation	6.59952	0.24211	0.0189517
	GO:0007242	intracellular signaling cascade	1.76473	0.0458729	0.0189517
	GO:0006919	caspase activation	0.170543	0.0581477	0.0189517
	GO:0006469	negative regulation of protein kinase activity	0.165836	0.0193826	0.0189517
	GO:0050870	positive regulation of T cell activation	0.154109	0.0581477	0.0189517
	GO:0006917	induction of apoptosis	0.150381	0.0581477	0.0189517
Q9USH7	GO:0016192	vesicle-mediated transport	18.2399	0.571298	0.288889
	GO:0006810	transport	14.0158	0.0150181	0.288889
	GO:0006836	neurotransmitter transport	0.994409	0.644366	0.0995055
	GO:0006893	Golgi to plasma membrane transport	0.735654	0.59645	0.172211
	GO:0006906	vesicle fusion	0.468862	0.644366	0.172211
	GO:0031629	synaptic vesicle fusion to presynaptic membrane	0	0.644366	0.0995055
Q9UST6	GO:0007049	cell cycle	20.0251	0.198532	0.0937933
	GO:0007067	mitosis	13.3108	0.397064	0.0937933
	GO:0051301	cell division	10.178	0.198532	0.0937933
	GO:0007059	chromosome segregation	0	0.00339	0.00770195
	GO:0007020	microtubule nucleation	0	0.00339	0.00770195
Q9UT48	GO:0006412	translation	1.02537	0.0436817	0.161091
	GO:0006446	regulation of translational initiation	0	0.014561	0.149963
Q9Y7Q6	GO:0016568	chromatin modification	0	0.0122748	0.00770195
	GO:0002165	instar larval or pupal development	0	0.00818317	0.00770195
	GO:0035076	ecdysone receptor-mediated signaling pathway	0	0.0163663	0.00770195
	GO:0035220	wing disc development	0	0.00818317	0.00770195

## Sheet: Cellular Component WO
Results refer to "cellular component" of the test "ARGOT W/O" (ARGOT without: query protein is discarded from the protein databank)
AC	GO term	GO description	Total Score	Internal Confidence	Absolute Confidence
O13851	GO:0005739	mitochondrion	2.88338	0.132592	0.105181
	GO:0005743	mitochondrial inner membrane	0.608503	0.132592	0.0703511
	GO:0000502	proteasome complex	0.409538	0.0256178	0.0995055
	GO:0009507	chloroplast	0	0.0149489	0.0580648
O14185	GO:0005856	cytoskeleton	1.83971	0.0260007	0.105181
	GO:0005737	cytoplasm	0.94997	0.0260007	0.105181
	GO:0030479	actin cortical patch	0.73197	0.0260007	0.105181
O14368	GO:0005739	mitochondrion	0.0111482	0.0202928	0.0763286
O42971	GO:0005680	anaphase-promoting complex	9.42142	0.958651	0.194441
	GO:0005654	nucleoplasm	0.0132581	0.0394094	0.177769
	GO:0005829	cytosol	0.0125147	0.0206746	0.177769
O43091	GO:0005739	mitochondrion	2.19858	0.0643211	0.472222
	GO:0000502	proteasome complex	0.313454	0.0236394	0.477778
	GO:0005743	mitochondrial inner membrane	0	0.100605	0.366667
O59793	GO:0005634	nucleus	7.19385	0.228821	0.0253865
	GO:0005681	spliceosome	3.48354	0.100259	0.0253865
	GO:0005737	cytoplasm	0	0.00207455	0.000917447
O74335	GO:0005622	intracellular	8.51395	0.85368	0.288889
	GO:0005737	cytoplasm	0.641597	0.0323202	0.288889
	GO:0005789	endoplasmic reticulum membrane	0.520821	0.0308699	0.288889
	GO:0016021	integral to membrane	0.281906	0.0308699	0.288889
	GO:0005856	cytoskeleton	0.268957	0.0261155	0.122063
	GO:0042995	cell projection	0	0.0130722	0.0642685
O74467	GO:0005634	nucleus	8.52526	0.977348	0.227777
	GO:0005737	cytoplasm	0.0193268	0.0226524	0.0517283
O74803	GO:0005634	nucleus	9.05348	0.847555	0.338889
	GO:0043234	protein complex	0.948312	0.0691399	0.233333
	GO:0005737	cytoplasm	0.913019	0.847555	0.233333
	GO:0005654	nucleoplasm	0	0.847555	0.222222
	GO:0005739	mitochondrion	0	0.847555	0.233333
	GO:0000502	proteasome complex	0	0.0691399	0.233333
O94436	GO:0005634	nucleus	9.09989	0.80119	0.3
	GO:0005674	transcription factor TFIIF complex	0.205502	0.0485745	0.25
	GO:0005669	transcription factor TFIID complex	0.175638	0.0485745	0.25
	GO:0005737	cytoplasm	0.0957455	0.828176	0.0517283
	GO:0000784	nuclear chromosome, telomeric region	0	0.81602	0.0763286
	GO:0000790	nuclear chromatin	0	0.81602	0.0763286
P36618	GO:0005816	spindle pole body	0.33725	0.0449673	0.272222
	GO:0005829	cytosol	0	0.00747589	0.0452574
	GO:0005798	Golgi-associated vesicle	0	0.00373795	0.0452574
	GO:0005886	plasma membrane	0	0.00373795	0.0452574
	GO:0000131	incipient cellular bud site	0	0.00373795	0.0452574
	GO:0000935	barrier septum	0	0.00373795	0.0452574
P91745	GO:0005576	extracellular region	36.5086	1	0.344444
Q10235	GO:0005874	microtubule	2.34036	0.133589	0.138822
	GO:0005737	cytoplasm	1.03193	0.0589504	0.138822
Q10282	UNKNOWN	-	-	-	-
Q10434	GO:0008290	F-actin capping protein complex	10.6433	0.830947	0.188884
	GO:0030479	actin cortical patch	0	0.830947	0.127658
	GO:0005884	actin filament	0	0.830947	0.127658
	GO:0016324	apical plasma membrane	0	0.0128046	0.116454
	GO:0030018	Z disc	0	0.012186	0.110829
Q54EY2	GO:0005851	eukaryotic translation initiation factor 2B complex	9.09634	0.14073	0.477778
	GO:0005737	cytoplasm	5.58436	0.137368	0.477778
	GO:0005634	nucleus	0	0.0163305	0.377778
	GO:0005829	cytosol	0	0.0163305	0.377778
Q54XY1	GO:0016020	membrane	2.53875	0.0367581	0.0320134
	GO:0016021	integral to membrane	0.840685	0.0367581	0.0320134
	GO:0005778	peroxisomal membrane	0.627444	0.0235973	0.0320134
	GO:0005624	membrane fraction	0.534029	0.0235973	0.0320134
Q55DY7	GO:0043234	protein complex	12.7439	0.194454	0.261111
	GO:0005839	proteasome core complex	12.1085	0.234732	0.261111
	GO:0005829	cytosol	8.3674	0.194454	0.261111
	GO:0005737	cytoplasm	7.20305	0.186088	0.261111
	GO:0005634	nucleus	5.47327	0.181786	0.261111
	GO:0005635	nuclear envelope	0	0.185969	0.194441
Q801X7	GO:0005615	extracellular space	4.21228	0.0700935	0.0703511
	GO:0005622	intracellular	1.80198	0.0700935	0.0703511
	GO:0005737	cytoplasm	0.544046	0.0358733	0.0703511
Q8WZJ9	GO:0005783	endoplasmic reticulum	9.23033	0.166912	0.305556
	GO:0005789	endoplasmic reticulum membrane	5.00298	0.166912	0.305556
	GO:0016021	integral to membrane	2.70797	0.333825	0.305556
Q92373	GO:0005634	nucleus	3.89961	0.0959604	0.105181
	GO:0005654	nucleoplasm	0	0.0959604	0.105181
	GO:0005662	DNA replication factor A complex	0	0.0161385	0.105181
Q9LNF2	GO:0012505	endomembrane system	5.45627	0.115685	0.155528
	GO:0005618	cell wall	1.92482	0.053533	0.0642685
	GO:0005737	cytoplasm	1.50391	0.0782359	0.105181
	GO:0016020	membrane	1.2663	0.0336634	0.0452574
	GO:0016021	integral to membrane	0.499832	0.0336634	0.0452574
	GO:0005576	extracellular region	0	0.018883	0.0253865
Q9RC23	GO:0005856	cytoskeleton	0	0.01719	0.0822179
Q9US59	GO:0005737	cytoplasm	2.5838	0.0619721	0.0189517
	GO:0005856	cytoskeleton	1.77299	0.030986	0.0189517
	GO:0005886	plasma membrane	1.65885	0.0184073	0.0189517
	GO:0045202	synapse	1.06196	0.030986	0.0189517
	GO:0030054	cell junction	1.04068	0.030986	0.0189517
	GO:0005634	nucleus	0.128178	0.0184073	0.0189517
Q9USH7	GO:0016020	membrane	13.0474	0.794853	0.288889
	GO:0016021	integral to membrane	1.38847	0.0989955	0.172211
	GO:0005886	plasma membrane	0.726681	0.0989955	0.172211
	GO:0005737	cytoplasm	0.275187	0.0180811	0.172211
	GO:0005624	membrane fraction	0.0785871	0.0180811	0.172211
	GO:0005887	integral to plasma membrane	0.0741575	0.0180811	0.172211
Q9UST6	GO:0000777	condensed chromosome kinetochore	6.16005	0.255091	0.0937933
	GO:0000780	condensed nuclear chromosome, centromeric region	0	0.255091	0.00770195
	GO:0000778	condensed nuclear chromosome kinetochore	0	0.255091	0.00770195
	GO:0031262	Ndc80 complex	0	0.00421193	0.00770195
Q9UT48	GO:0005852	eukaryotic translation initiation factor 3 complex	0	0.014561	0.149963
	GO:0005829	cytosol	0	0.014561	0.149963
Q9Y7Q6	GO:0005634	nucleus	8.54727	0.974391	0.172211
	GO:0000791	euchromatin	0	0.00831932	0.00770195

## Sheet: Molecular function
Results refer to "molecular function" of the test "ARGOT" (ARGOT: query protein is present in the protein databank)
AC	GO term	GO description	Total Score	Internal Confidence	Absolute Confidence
O13851	GO:0000010	trans-hexaprenyltranstransferase activity	11.143	0.189734	0.872222
	GO:0008834	di-trans,poly-cis-decaprenylcistransferase activity	5.63011	0.124096	0.872222
	GO:0046982	protein heterodimerization activity	0.815847	0.028951	0.0763286
	GO:0005515	protein binding	0.78909	0.0171463	0.0763286
	GO:0050347	trans-octaprenyltranstransferase activity	0.272359	0.0179275	0.0763286
	GO:0004311	farnesyltranstransferase activity	0	0.124096	0.0580648
O14185	GO:0051015	actin filament binding	8.09833	0.180262	0.5
	GO:0030674	protein binding, bridging	0.169218	0.021036	0.105181
O14368	GO:0051082	unfolded protein binding	3.53501	0.168298	0.388889
	GO:0003824	catalytic activity	0.198672	0.0165162	0.0763286
	GO:0016491	oxidoreductase activity	0	0.0165162	0.0763286
O42971	GO:0005515	protein binding	20.0396	0.919605	0.566667
	GO:0004842	ubiquitin-protein ligase activity	2.69718	0.0803954	0.566667
O43091	GO:0016740	transferase activity	13.9004	0.710875	1
	GO:0000010	trans-hexaprenyltranstransferase activity	5.60936	0.100923	1
	GO:0050347	trans-octaprenyltranstransferase activity	2.82965	0.0517656	0.411111
	GO:0046982	protein heterodimerization activity	2.78116	0.0636035	1
	GO:0005515	protein binding	1.89433	0.0256822	1
	GO:0048045	trans-pentaprenyltranstransferase activity	0.223496	0.0174559	0.483333
O59793	GO:0046982	protein heterodimerization activity	19.7007	0.414076	1
	GO:0005515	protein binding	18.171	0.421923	1
O74335	GO:0005100	Rho GTPase activator activity	9.00307	0.287968	1
	GO:0005515	protein binding	0	0.0173338	0.122063
O74467	GO:0008168	methyltransferase activity	8.80603	0.151459	1
	GO:0018024	histone-lysine N-methyltransferase activity	7.77352	0.138068	1
	GO:0005488	binding	0.210606	0.0182889	0.110829
	GO:0005515	protein binding	0	0.00533901	0.0386694
	GO:0008270	zinc ion binding	0	0.0153019	0.110829
O74803	GO:0003684	damaged DNA binding	27.7917	0.830616	0.872222
	GO:0031593	polyubiquitin binding	2.17826	0.111269	0.872222
	GO:0030674	protein binding, bridging	0	0.0148831	0.233333
	GO:0003697	single-stranded DNA binding	0	0.0141743	0.222222
O94436	GO:0003743	translation initiation factor activity	6.3826	0.130824	0.283333
	GO:0005515	protein binding	5.63254	0.0949958	0.7
	GO:0016251	general RNA polymerase II transcription factor activity	5.56713	0.0847382	0.7
	GO:0017025	TATA-binding protein binding	4.75456	0.0624387	0.7
	GO:0004406	H3/H4 histone acetyltransferase activity	1.15286	0.0291079	0.25
	GO:0016407	acetyltransferase activity	0.944998	0.00680837	0.25
P36618	GO:0005097	Rab GTPase activator activity	21.226	0.901375	0.944444
	GO:0005515	protein binding	0.89022	0.0862519	0.944444
	GO:0005524	ATP binding	0	0.00309332	0.0452574
	GO:0005509	calcium ion binding	0	0.00309332	0.0452574
	GO:0004672	protein kinase activity	0	0.00309332	0.0452574
	GO:0004713	protein tyrosine kinase activity	0	0.00618664	0.0452574
P91745	GO:0008061	chitin binding	25.8769	0.892514	1
	GO:0005515	protein binding	1.29202	0.107486	0.194441
Q10235	GO:0043014	alpha-tubulin binding	6.40274	0.0796743	0.716667
Q10282	GO:0004871	signal transducer activity	4.16632	0.136994	0.911111
	GO:0003924	GTPase activity	1.38973	0.0454798	0.911111
Q10434	GO:0003779	actin binding	28.6849	0.95721	0.711111
	GO:0051015	actin filament binding	3.47049	0.95721	0.711111
Q54EY2	GO:0003743	translation initiation factor activity	14.6767	0.32437	1
	GO:0005085	guanyl-nucleotide exchange factor activity	3.89938	0.0852359	0.477778
	GO:0005525	GTP binding	3.34823	0.200913	1
	GO:0005515	protein binding	2.39499	0.0955522	0.477778
	GO:0005524	ATP binding	1.69413	0.200913	0.477778
Q54XY1	GO:0016787	hydrolase activity	13.2426	0.609593	1
	GO:0005488	binding	0.98891	0.0599027	0.0452574
	GO:0005515	protein binding	0.701333	0.0377749	0.0452574
	GO:0004622	lysophospholipase activity	0.681514	0.0377254	0.0320134
	GO:0047499	calcium-independent phospholipase A2 activity	0.0604517	0.0291687	0.0320134
	GO:0005524	ATP binding	0	0.0067855	0.0253865
Q55DY7	GO:0004298	threonine endopeptidase activity	21.0854	0.369759	0.6
	GO:0008233	peptidase activity	18.9172	0.611	0.6
	GO:0004175	endopeptidase activity	12.3153	0.611	0.6
	GO:0005515	protein binding	0	0.00653473	0.199998
	GO:0004221	ubiquitin thiolesterase activity	0	0.00635318	0.194441
	GO:0008270	zinc ion binding	0	0.00635318	0.194441
Q801X7	GO:0005529	sugar binding	31.0466	0.859558	0.4
	GO:0005515	protein binding	1.42461	0.0580017	0.110829
	GO:0004871	signal transducer activity	0.892302	0.0580017	0.0703511
	GO:0016936	galactoside binding	0.569705	0.859558	0.110829
	GO:0043236	laminin binding	0.505051	0.0244387	0.110829
	GO:0005534	galactose binding	0	0.859558	0.0580648
Q8WZJ9	GO:0005351	sugar:hydrogen symporter activity	8.4872	0.425183	0.883333
	GO:0005459	UDP-galactose transmembrane transporter activity	1.9968	0.0685649	0.883333
Q92373	GO:0003676	nucleic acid binding	14.5677	0.841707	0.827778
	GO:0003697	single-stranded DNA binding	3.81373	0.111438	0.827778
	GO:0003677	DNA binding	2.00205	0.841707	0.827778
	GO:0005515	protein binding	0.642093	0.0468553	0.105181
Q9LNF2	GO:0004857	enzyme inhibitor activity	30.1493	0.427337	0.433333
	GO:0030599	pectinesterase activity	28.0092	0.427337	0.433333
	GO:0046910	pectinesterase inhibitor activity	14.94	0.145326	0.433333
Q9RC23	GO:0016829	lyase activity	9.9234	0.174189	0.572222
	GO:0004633	phosphopantothenoylcysteine decarboxylase activity	8.70942	0.115015	0.105181
	GO:0004632	phosphopantothenate--cysteine ligase activity	6.7297	0.0911401	0.105181
	GO:0016874	ligase activity	6.08565	0.0911401	0.105181
	GO:0016491	oxidoreductase activity	1.01141	0.0517402	0.572222
Q9US59	GO:0005515	protein binding	16.0137	0.208338	0.327778
	GO:0019901	protein kinase binding	12.2372	0.10737	0.327778
	GO:0004713	protein tyrosine kinase activity	7.35587	0.232634	0.0189517
	GO:0000166	nucleotide binding	3.92997	0.0775447	0.0189517
	GO:0004715	non-membrane spanning protein tyrosine kinase activity	1.22244	0.325675	0.0189517
	GO:0005089	Rho guanyl-nucleotide exchange factor activity	1.0156	0.029385	0.0189517
Q9USH7	GO:0005515	protein binding	24.4697	0.681219	0.744444
	GO:0005484	SNAP receptor activity	17.3704	0.31053	0.744444
	GO:0042302	structural constituent of cuticle	0	0.00825094	0.0995055
Q9UST6	GO:0042803	protein homodimerization activity	17.8253	0.203098	0.455556
	GO:0005200	structural constituent of cytoskeleton	0	0.00337663	0.00770195
Q9UT48	GO:0003743	translation initiation factor activity	15.0855	0.385801	1
	GO:0004523	ribonuclease H activity	0.313883	0.0255342	0.3
	GO:0005515	protein binding	0.158969	0.0245797	0.149963
Q9Y7Q6	GO:0008168	methyltransferase activity	7.57638	0.113072	0.438889
	GO:0018024	histone-lysine N-methyltransferase activity	6.83096	0.106806	0.438889
	GO:0008270	zinc ion binding	3.84203	0.124435	0.172211
	GO:0016787	hydrolase activity	2.3145	0.120813	0.172211
	GO:0005515	protein binding	0	0.00181075	0.00770195

## Sheet: Biological process
Results refer to "biological process" of the test "ARGOT" (ARGOT: query protein is present in the protein databank)
AC	GO term	GO description	Total Score	Internal Confidence	Absolute Confidence
O13851	GO:0008299	isoprenoid biosynthetic process	13.1457	0.737136	0.872222
	GO:0006744	ubiquinone biosynthetic process	4.05427	0.203825	0.872222
	GO:0015979	photosynthesis	0.0566813	0.0202745	0.0642685
	GO:0042176	regulation of protein catabolic process	0	0.0164912	0.0995055
	GO:0051290	protein heterotetramerization	0	0.0126501	0.0763286
O14185	GO:0030036	actin cytoskeleton organization and biogenesis	11.176	0.180324	0.5
	GO:0032466	negative regulation of cytokinesis	9.99784	0.100033	0.5
	GO:0007517	muscle development	3.77575	0.0737887	0.0822179
	GO:0031032	actomyosin structure organization and biogenesis	3.26113	0.180324	0.0703511
	GO:0001300	chronological cell aging	0.262455	0.0210432	0.105181
	GO:0007015	actin filament organization	0.205917	0.180324	0.105181
O14368	GO:0006950	response to stress	24.2665	0.714893	0.388889
	GO:0009408	response to heat	5.67966	0.0690076	0.388889
	GO:0031990	mRNA export from nucleus during heat stress	3.70958	0.138015	0.388889
	GO:0006986	response to unfolded protein	2.77068	0.0690076	0.388889
	GO:0009267	cellular response to starvation	2.51382	0.714893	0.388889
	GO:0008152	metabolic process	0	0.0135444	0.0763286
O42971	GO:0030071	regulation of mitotic metaphase/anaphase transition	23.8278	0.705158	0.566667
	GO:0007049	cell cycle	7.10652	0.705158	0.566667
	GO:0031145	anaphase-promoting complex-dependent proteasomal ubiquitin-dependent protein catabolic process	3.1278	0.705158	0.566667
	GO:0007092	activation of anaphase-promoting complex during mitotic cell cycle	1.20756	0.705158	0.566667
	GO:0008054	cyclin catabolic process	1.07962	0.0444926	0.566667
	GO:0051436	negative regulation of ubiquitin-protein ligase activity during mitotic cell cycle	0	0.705158	0.177769
O43091	GO:0008299	isoprenoid biosynthetic process	14.3691	0.858529	1
	GO:0006744	ubiquinone biosynthetic process	1.77485	0.105039	1
	GO:0042176	regulation of protein catabolic process	0.0668035	0.0203454	0.477778
	GO:0051290	protein heterotetramerization	0	0.0160871	0.377778
O59793	GO:0006950	response to stress	22.6535	0.673518	1
	GO:0007399	nervous system development	1.17684	0.0426269	0.0253865
	GO:0008380	RNA splicing	0.559252	0.0597251	0.0253865
	GO:0006397	mRNA processing	0.498767	0.0597251	0.0253865
O74335	GO:0007165	signal transduction	13.508	0.684487	1
	GO:0032319	regulation of Rho GTPase activity	2.73787	0.0766426	1
	GO:0000902	cell morphogenesis	1.65975	0.0860185	1
	GO:0007275	multicellular organismal development	0.0618571	0.0860185	0.0642685
	GO:0030154	cell differentiation	0	0.0187519	0.0642685
	GO:0001525	angiogenesis	0	0.0187519	0.0642685
O74467	GO:0016571	histone methylation	9.20579	0.194332	1
O74803	GO:0043161	proteasomal ubiquitin-dependent protein catabolic process	9.21039	0.902562	0.872222
	GO:0006289	nucleotide-excision repair	7.11338	0.902562	0.872222
	GO:0006464	protein modification process	4.90517	0.902562	0.872222
	GO:0000718	nucleotide-excision repair, DNA damage removal	0	0.3914	0.222222
	GO:0030433	ER-associated protein catabolic process	0	0.2624	0.233333
	GO:0000715	nucleotide-excision repair, DNA damage recognition	0	0.2624	0.233333
O94436	GO:0006355	regulation of transcription, DNA-dependent	9.54642	0.649558	0.7
	GO:0016568	chromatin modification	1.68011	0.0763024	0.25
	GO:0006338	chromatin remodeling	0.57968	0.0763024	0.25
	GO:0016573	histone acetylation	0.241239	0.0763024	0.25
	GO:0006348	chromatin silencing at telomere	0	0.0763024	0.0763286
	GO:0043486	histone exchange	0	0.0763024	0.0386694
P36618	GO:0032313	regulation of Rab GTPase activity	21.1769	0.724107	0.944444
	GO:0031030	negative regulation of septation initiation signaling	1.89129	0.724107	0.944444
	GO:0007094	mitotic cell cycle spindle assembly checkpoint	1.58475	0.084106	0.944444
	GO:0051301	cell division	1.55722	0.027303	0.944444
	GO:0031578	mitotic cell cycle spindle orientation checkpoint	0.0528682	0.084106	0.272222
	GO:0007096	regulation of exit from mitosis	0.0440263	0.084106	0.272222
P91745	GO:0006030	chitin metabolic process	11.1615	0.774456	1
Q10235	GO:0006464	protein modification process	6.2768	0.280809	0.716667
	GO:0007024	alpha-tubulin folding	3.25875	0.0679656	0.716667
	GO:0007023	post-chaperonin tubulin folding pathway	3.11069	0.0679656	0.716667
	GO:0007399	nervous system development	0.747238	0.0789917	0.138822
	GO:0030154	cell differentiation	0.6432	0.0394959	0.138822
Q10282	GO:0007165	signal transduction	6.09342	0.12963	0.911111
	GO:0031138	negative regulation of conjugation with cellular fusion	2.00591	0.0323089	0.911111
	GO:0045014	negative regulation of transcription by glucose	1.90314	0.0323089	0.911111
	GO:0007190	activation of adenylate cyclase activity	1.66416	0.0323089	0.911111
	GO:0007186	G-protein coupled receptor protein signaling pathway	0.931964	0.12963	0.911111
	GO:0009792	embryonic development ending in birth or egg hatching	0	0.0256107	0.361111
Q10434	GO:0030036	actin cytoskeleton organization and biogenesis	15.2541	0.505716	0.711111
	GO:0051016	barbed-end actin filament capping	7.6366	0.266468	0.711111
	GO:0000902	cell morphogenesis	0.936352	0.557276	0.711111
	GO:0008104	protein localization	0.799884	0.0515599	0.711111
	GO:0030837	negative regulation of actin filament polymerization	0	0.266468	0.116454
	GO:0007015	actin filament organization	0	0.51416	0.116454
Q54EY2	GO:0044237	cellular metabolic process	7.06604	0.434204	1
	GO:0014003	oligodendrocyte development	3.58823	0.119715	0.477778
	GO:0001541	ovarian follicle development	3.28579	0.0598575	0.477778
	GO:0006413	translational initiation	2.75932	0.158907	0.477778
	GO:0009749	response to glucose stimulus	1.38547	0.02981	0.472222
	GO:0043434	response to peptide hormone stimulus	1.34289	0.02981	0.472222
Q54XY1	GO:0016042	lipid catabolic process	17.1025	0.61102	1
	GO:0019953	sexual reproduction	1.03356	0.0244178	0.21111
	GO:0006631	fatty acid metabolic process	0	0.61102	0.0320134
Q55DY7	GO:0006511	ubiquitin-dependent protein catabolic process	6.10781	0.953214	0.6
	GO:0043161	proteasomal ubiquitin-dependent protein catabolic process	0	0.953214	0.194441
	GO:0030437	ascospore formation	0	0.0157411	0.199998
	GO:0051726	regulation of cell cycle	0	0.0153037	0.194441
	GO:0006950	response to stress	0	0.0157411	0.199998
Q801X7	GO:0043152	induction of bacterial agglutination	7.14151	0.167223	0.4
	GO:0050830	defense response to Gram-positive bacterium	5.34706	0.167223	0.4
	GO:0043123	positive regulation of I-kappaB kinase/NF-kappaB cascade	3.03986	0.0549821	0.0703511
	GO:0045445	myoblast differentiation	2.86611	0.0549821	0.0703511
	GO:0002040	sprouting angiogenesis	2.21079	0.0807047	0.110829
	GO:0007157	heterophilic cell adhesion	0	0.0121372	0.0580648
Q8WZJ9	GO:0008643	carbohydrate transport	13.7324	0.308414	0.883333
	GO:0015785	UDP-galactose transport	3.81577	0.0622467	0.883333
Q92373	GO:0000076	DNA replication checkpoint	5.77954	0.0986729	0.827778
	GO:0006260	DNA replication	4.97929	0.160685	0.827778
	GO:0006281	DNA repair	0.663748	0.185085	0.105181
	GO:0006261	DNA-dependent DNA replication	0	0.185085	0.105181
	GO:0016458	gene silencing	0	0.0118613	0.0995055
	GO:0006297	nucleotide-excision repair, DNA gap filling	0	0.0125378	0.105181
Q9LNF2	GO:0009860	pollen tube growth	13.6104	0.327903	0.433333
	GO:0042545	cell wall modification	0.670762	0.0400762	0.0642685
	GO:0006950	response to stress	0.275503	0.0357875	0.0642685
Q9RC23	GO:0017000	antibiotic biosynthetic process	6.62769	0.108521	0.572222
Q9US59	GO:0006468	protein amino acid phosphorylation	5.9205	0.182401	0.0189517
	GO:0007242	intracellular signaling cascade	1.4436	0.0345597	0.0189517
	GO:0035023	regulation of Rho protein signal transduction	1.08696	0.0345597	0.0189517
	GO:0050870	positive regulation of T cell activation	0	0.0292048	0.0189517
	GO:0006919	caspase activation	0	0.0292048	0.0189517
	GO:0006882	cellular zinc ion homeostasis	0	0.0146024	0.0189517
Q9USH7	GO:0016192	vesicle-mediated transport	16.5404	0.561157	0.744444
	GO:0006810	transport	12.8218	0.00653175	0.744444
	GO:0006886	intracellular protein transport	6.26534	0.791638	0.744444
	GO:0031321	ascospore-type prospore formation	2.49641	0.125414	0.744444
	GO:0006893	Golgi to plasma membrane transport	0.526714	0.561157	0.172211
	GO:0007268	synaptic transmission	0	0.0195953	0.0995055
Q9UST6	GO:0007126	meiosis	9.45316	0.54583	0.455556
	GO:0007067	mitosis	9.27287	0.54583	0.455556
	GO:0007059	chromosome segregation	8.58422	0.54583	0.455556
	GO:0051301	cell division	7.0904	0.181131	0.455556
	GO:0051455	attachment of spindle microtubules to kinetochore during meiosis I	6.65372	0.0910148	0.455556
	GO:0007020	microtubule nucleation	0	0.185107	0.00770195
Q9UT48	GO:0006413	translational initiation	2.97394	0.201468	1
	GO:0006446	regulation of translational initiation	0	0.0123323	0.149963
Q9Y7Q6	GO:0016571	histone methylation	9.4116	0.19834	0.438889
	GO:0035076	ecdysone receptor-mediated signaling pathway	0	0.00336261	0.00770195
	GO:0035220	wing disc development	0	0.00672522	0.00770195

## Sheet: Cellular Component
Results refer to "cellular component" of the test "ARGOT" (ARGOT: query protein is present in the protein databank)
AC	GO term	GO description	Total Score	Internal Confidence	Absolute Confidence
O13851	GO:0032476	decaprenyl diphosphate synthase complex	4.50658	0.135246	0.872222
	GO:0005743	mitochondrial inner membrane	1.99466	0.350349	0.872222
	GO:0009507	chloroplast	0	0.193268	0.0580648
	GO:0000502	proteasome complex	0	0.0154292	0.0995055
O14185	GO:0030479	actin cortical patch	4.0374	0.0864536	0.5
	GO:0005737	cytoplasm	3.56258	0.0864536	0.5
	GO:0051286	cell tip	2.93668	0.0714279	0.5
	GO:0000935	barrier septum	2.88271	0.0714279	0.5
	GO:0005856	cytoskeleton	2.55342	0.0150257	0.5
	GO:0005829	cytosol	1.94729	0.0714279	0.5
O14368	GO:0005737	cytoplasm	3.48926	0.0800566	0.388889
	GO:0005829	cytosol	3.11799	0.0800566	0.388889
	GO:0005634	nucleus	2.13499	0.0957696	0.388889
	GO:0005739	mitochondrion	0	0.0957696	0.0763286
O42971	GO:0005680	anaphase-promoting complex	9.36607	0.837685	0.566667
	GO:0005634	nucleus	4.8161	0.071593	0.566667
	GO:0005829	cytosol	0.426174	0.0732337	0.566667
	GO:0005654	nucleoplasm	0	0.089081	0.177769
O43091	GO:0005739	mitochondrion	3.46847	0.184217	1
	GO:0005743	mitochondrial inner membrane	1.32031	0.184217	1
	GO:0000502	proteasome complex	0.140986	0.0218219	0.477778
O59793	GO:0005634	nucleus	4.76416	0.320077	1
	GO:0031965	nuclear membrane	3.75031	0.290664	1
	GO:0005874	microtubule	3.08484	0.290664	1
	GO:0005681	spliceosome	0	0.0128875	0.0253865
O74335	GO:0005622	intracellular	7.56965	0.671486	1
	GO:0031097	medial ring	3.34221	0.0751868	1
	GO:0051286	cell tip	2.93069	0.0751868	1
	GO:0016020	membrane	1.64006	0.0751868	1
	GO:0005737	cytoplasm	1.47031	0.0227411	1
	GO:0016021	integral to membrane	0.128136	0.0217206	0.288889
O74467	GO:0005634	nucleus	7.29305	0.757364	1
	GO:0000790	nuclear chromatin	2.16979	0.121318	1
	GO:0005829	cytosol	1.51014	0.121318	1
	GO:0005737	cytoplasm	1.50346	0.757364	1
O74803	GO:0005634	nucleus	9.00156	0.820724	0.872222
	GO:0005829	cytosol	1.38515	0.0942008	0.872222
	GO:0005737	cytoplasm	1.14991	0.820724	0.872222
	GO:0005635	nuclear envelope	0.65098	0.820724	0.872222
	GO:0005654	nucleoplasm	0	0.820724	0.222222
	GO:0005739	mitochondrion	0	0.820724	0.233333
O94436	GO:0005634	nucleus	8.2643	0.727222	0.7
	GO:0005674	transcription factor TFIIF complex	1.23679	0.153787	0.7
	GO:0005669	transcription factor TFIID complex	1.05706	0.153787	0.7
	GO:0005737	cytoplasm	0.0607797	0.0224837	0.0517283
	GO:0000790	nuclear chromatin	0	0.727222	0.0763286
	GO:0000784	nuclear chromosome, telomeric region	0	0.00617806	0.0763286
P36618	GO:0005819	spindle	2.71958	0.0886712	0.944444
	GO:0005816	spindle pole body	2.52042	0.0886712	0.944444
	GO:0005829	cytosol	1.34933	0.0616373	0.944444
	GO:0005634	nucleus	0.818284	0.0562467	0.944444
	GO:0000131	incipient cellular bud site	0	0.00269532	0.0452574
	GO:0000935	barrier septum	0	0.00269532	0.0452574
P91745	GO:0005576	extracellular region	31.8117	0.774456	1
Q10235	GO:0005874	microtubule	3.11744	0.212171	0.716667
	GO:0005737	cytoplasm	2.31937	0.100455	0.716667
	GO:0005829	cytosol	1.58014	0.0581376	0.716667
	GO:0005634	nucleus	1.08197	0.0581376	0.716667
Q10282	GO:0005834	heterotrimeric G-protein complex	2.00347	0.0416878	0.911111
	GO:0005737	cytoplasm	1.78282	0.0416878	0.911111
	GO:0005829	cytosol	1.45092	0.0416878	0.911111
	GO:0005634	nucleus	0.993487	0.0416878	0.911111
Q10434	GO:0008290	F-actin capping protein complex	9.44853	0.723087	0.711111
	GO:0030479	actin cortical patch	1.01689	0.723087	0.711111
	GO:0005884	actin filament	0.948915	0.723087	0.711111
	GO:0051286	cell tip	0.762166	0.0536436	0.711111
	GO:0000935	barrier septum	0.748158	0.0536436	0.711111
	GO:0030018	Z disc	0	0.0083605	0.110829
Q54EY2	GO:0005851	eukaryotic translation initiation factor 2B complex	8.95209	0.136406	0.477778
	GO:0005737	cytoplasm	5.50935	0.133147	0.477778
	GO:0005829	cytosol	0	0.0158287	0.377778
	GO:0005634	nucleus	0	0.0158287	0.377778
Q54XY1	GO:0016020	membrane	1.69569	0.0261938	0.0320134
	GO:0016021	integral to membrane	0.40202	0.0261938	0.0320134
	GO:0005622	intracellular	0.354397	0.0168154	0.0320134
	GO:0005624	membrane fraction	0	0.0168154	0.0320134
	GO:0005778	peroxisomal membrane	0	0.0168154	0.0320134
Q55DY7	GO:0043234	protein complex	12.6556	0.193138	0.6
	GO:0005839	proteasome core complex	11.9801	0.231425	0.6
	GO:0005829	cytosol	8.34694	0.193138	0.6
	GO:0005737	cytoplasm	7.26863	0.189162	0.6
	GO:0005634	nucleus	5.59142	0.185072	0.6
	GO:0005635	nuclear envelope	0	0.189048	0.194441
Q801X7	GO:0005576	extracellular region	7.71592	0.0970727	0.4
	GO:0005615	extracellular space	3.69567	0.0638339	0.0703511
	GO:0005622	intracellular	1.60331	0.0638339	0.0703511
	GO:0005737	cytoplasm	0.445876	0.0326697	0.0703511
Q8WZJ9	GO:0005783	endoplasmic reticulum	9.41946	0.17929	0.883333
	GO:0005789	endoplasmic reticulum membrane	5.12135	0.17929	0.883333
	GO:0016021	integral to membrane	2.77204	0.358579	0.883333
Q92373	GO:0005634	nucleus	4.08828	0.163047	0.827778
	GO:0005662	DNA replication factor A complex	3.4761	0.104678	0.827778
	GO:0005829	cytosol	1.78151	0.0928763	0.827778
	GO:0005654	nucleoplasm	0	0.163047	0.105181
Q9LNF2	GO:0012505	endomembrane system	4.11011	0.0875313	0.155528
	GO:0005618	cell wall	1.26332	0.040505	0.0642685
	GO:0005737	cytoplasm	1.08203	0.0591961	0.105181
	GO:0016020	membrane	0.885972	0.0254709	0.0452574
	GO:0016021	integral to membrane	0.222157	0.0254709	0.0452574
	GO:0005576	extracellular region	0	0.0142875	0.0253865
Q9RC23	UNKNOWN	-	-	-	-
Q9US59	GO:0005783	endoplasmic reticulum	7.58293	0.242861	0.327778
	GO:0005737	cytoplasm	4.54706	0.0472751	0.327778
	GO:0005856	cytoskeleton	0.628379	0.0236376	0.0189517
	GO:0005886	plasma membrane	0.587928	0.0140419	0.0189517
	GO:0045202	synapse	0.303711	0.0236376	0.0189517
	GO:0005634	nucleus	0	0.0140419	0.0189517
Q9USH7	GO:0016020	membrane	12.5706	0.63449	0.744444
	GO:0005628	prospore membrane	2.87932	0.0699358	0.744444
	GO:0016021	integral to membrane	1.90663	0.172438	0.744444
	GO:0005886	plasma membrane	1.6838	0.172438	0.744444
	GO:0005794	Golgi apparatus	1.29778	0.0574945	0.744444
	GO:0005737	cytoplasm	0.94105	0.0133001	0.744444
Q9UST6	GO:0000777	condensed chromosome kinetochore	4.60091	0.301971	0.455556
	GO:0031617	NMS complex	1.78906	0.0998601	0.455556
	GO:0031262	Ndc80 complex	1.75006	0.101548	0.455556
	GO:0000778	condensed nuclear chromosome kinetochore	1.59769	0.301971	0.455556
	GO:0000780	condensed nuclear chromosome, centromeric region	1.58829	0.301971	0.455556
	GO:0005829	cytosol	0.984301	0.0998601	0.455556
Q9UT48	GO:0005737	cytoplasm	4.35955	0.0706208	1
	GO:0005852	eukaryotic translation initiation factor 3 complex	4.30867	0.0812113	1
	GO:0005829	cytosol	2.93099	0.0812113	1
	GO:0005634	nucleus	1.66791	0.0706208	1
Q9Y7Q6	GO:0005634	nucleus	7.23569	0.744554	0.438889
	GO:0000790	nuclear chromatin	2.16809	0.124339	0.438889
	GO:0005829	cytosol	1.50896	0.122194	0.438889
	GO:0005737	cytoplasm	1.42899	0.744554	0.438889
	GO:0000791	euchromatin	0	0.124339	0.00770195
