# Supplementary material for: Rapid Annotation of Anonymous Sequences from Genome Projects Using Semantic Similarities and a Weighting Scheme in Gene Ontology
Source: PLoS One. 2009 Feb 27;4(2):e4619. doi: 10.1371/journal.pone.0004619 (PMC2645684; doi:10.1371/journal.pone.0004619)
Supplement: Table S3 — Prediction data from the tested tools for three particular cases (0.03 MB XLS) [file pone.0004619.s008.xls]

## Sheet: Foglio1
S8 - Prediction data from the tested tools for three particular cases
Original annotations, GO codes and their descriptions are reported together with prediction scores. TS stands for ARGOT Total Score. See text for details
GO term identical to the original annotation
GO term not related to the original annotation (false positive)
GO term parental, child or related to the original annotation
GO term more specific than the original annotation
AC	original annotation	GO term desc	evidence code	ARGOT	GO term desc	Total Score (TS)	ARGOT W/O	GO term desc	Total Score (TS)	Blast2GO	GO term desc	Blast2GO W/O	GO term desc	GOblet	GO term desc	score	InterProScan	GO term desc	GOtcha	GO term desc	score	PhyDBAC	GO term desc	score	JAFA	GO term desc	score	PFP	GO term desc	score
Q9RC23	GO:0016491	oxidoreductase activity	IDA	GO:0016829	lyase activity	9.9234	GO:0004633	phosphopantothenoylcysteine decarboxylase activity	10.6939	GO:0016491	oxidoreductase activity			GO:0016874	ligase activity	40	GO:0003824	catalytic activity	GO:0003674	molecular_function	37	GO:0042083	5,10-methylenetetrahydrofolate-dependent methyltransferase activity	27.9	GO:0004799	thymidylate synthase activity	1.5	GO0004633	phosphopantothenoylcysteine decarboxylase activity	129927
	GO:0003824	catalytic activity	IEA	GO:0004633	phosphopantothenoylcysteine decarboxylase activity	8.70942	GO:0016829	lyase activity	9.8189	GO:0016829	lyase activity								GO:0003824	catalytic activity	37	GO:0004799	thymidylate synthase activity	27.9	GO:0004633	phosphopantothenoylcysteine decarboxylase activity	1.25	GO0016491	oxidoreductase activity	101269
	GO:0016829	lyase activity	IEA	GO:0004632	phosphopantothenate--cysteine ligase activity	6.7297	GO:0004632	phosphopantothenate--cysteine ligase activity	8.44882										GO:0016829	lyase activity	37				GO:0004632	phosphopantothenate--cysteine ligase activity	1.25	GO0016874	ligase activity	46166.8
				GO:0016874	ligase activity	6.08565	GO:0016874	ligase activity	7.54622										GO:0016831	carboxy-lyase activity	37				GO:0003824	catalytic activity	0.25	GO0016831	carboxy-lyase activity	31358.3
																			GO:0004633	phosphopantothenoylcysteine decarboxylase activity	37							GO0016829	lyase activity	16106.4
																			GO:0016830	carbon-carbon lyase activity	37
Q54EY2	GO:0005525	GTP binding	IC	GO:0003743	translation initiation factor activity	14.6767	GO:0003743	translation initiation factor activity	14.4045	GO:0003743	translation initiation factor activity	GO:0003743	translation initiation factor activity	GO:0003743	translation initiation factor activity	117			GO:0003674	molecular_function	54				GO:0005525	GTP binding	1.25	GO0003824	catalytic activity	557244
	GO:0003743	translation initiation factor activity	IEA	GO:0005085	guanyl-nucleotide exchange factor activity	3.89938	GO:0005085	guanyl-nucleotide exchange factor activity	4.26507	GO:0005085	guanyl-nucleotide exchange factor activity	GO:0005085	guanyl-nucleotide exchange factor activity						GO:0005488	binding	54				GO:0003743	translation initiation factor activity	0.75	GO0005525	GTP binding	489240
				GO:0005525	GTP binding	3.34823				GO:0005524	ATP binding	GO:0005524	ATP binding						GO:0003676	nucleic acid binding	54							GO0046523	S-methyl-5-thioribose-1-phosphate isomerase activity	444831
										GO:0005515	protein binding	GO:0005515	protein binding						GO:0003743	translation initiation factor activity	54							GO0005085	guanyl-nucleotide exchange factor activity	236668
										GO:0005525	GTP binding	GO:0005525	GTP binding						GO:0045182	translation regulator activity	54							GO0003743	translation initiation factor activity	126876
																			GO:0008135	translation factor activity, nucleic acid binding	54
O94436	GO:0005515	protein binding	IPI	GO:0003743	translation initiation factor activity	6.3826	GO:0003743	translation initiation factor activity	7.98464					GO:0016787	hydrolase activity	35									GO:0016251	general RNA polymerase II transcription factor activity	1	GO0003702	RNA polymerase II transcription factor activity	14865
	GO:0016251	general RNA polymerase II transcription factor activity	IC	GO:0005515	protein binding	5.63254								GO:0008451	X-Pro aminopeptidase activity	35												GO0003924	GTPase activity	14851.8
	GO:0017025	TATA-binding protein binding	IPI	GO:0016251	general RNA polymerase II transcription factor activity	5.56713																						GO0003677	DNA binding	11042
				GO:0017025	TATA-binding protein binding	4.75456																						GO0042623	ATPase activity, coupled	9827.47
																												GO0008307	structural constituent of muscle	8861.75
